# Supplementary material for: Egg production patterns of two invertebrate species in rocky subtidal areas under different fishing regimes along the coast of central Chile
Source: PLoS One. 2017 May 8;12(5):e0176758. doi: 10.1371/journal.pone.0176758 (PMC5421777; doi:10.1371/journal.pone.0176758)
Supplement: S2 Table — (CSV) [file pone.0176758.s002.csv]

year	num	sp	site	protection	length	weight	sex	peso_hg
2008	46	Fissurella latimarginata	3.Algarrobo	OA	6	40,85	1	0,38
2008	47	Fissurella latimarginata	3.Algarrobo	OA	5,44	26,48	1	0,58
2008	48	Fissurella latimarginata	3.Algarrobo	OA	6,7	40,27	1	3,25
2008	49	Fissurella latimarginata	3.Algarrobo	OA	6,1	45,24	0	0,89
2008	50	Fissurella latimarginata	3.Algarrobo	OA	6,46	31,94	1	0,06
2008	51	Fissurella latimarginata	3.Algarrobo	OA	9,34	121,01	0	1,45
2008	52	Fissurella latimarginata	3.Algarrobo	OA	8,4	110,81	0	11,04
2008	53	Fissurella latimarginata	3.Algarrobo	OA	8,45	89,78	1	17
2008	54	Fissurella latimarginata	3.Algarrobo	OA	8,62	103,35	0	3,41
2008	55	Fissurella latimarginata	3.Algarrobo	OA	8,48	83,78	1	9,79
2008	158	Fissurella latimarginata	3.Algarrobo	OA	7,3	48,63	0	2,04
2008	159	Fissurella latimarginata	3.Algarrobo	OA	5,91	27,6	1	0,74
2008	160	Fissurella latimarginata	3.Algarrobo	OA	6,37	29,71	0	1,24
2008	161	Fissurella latimarginata	3.Algarrobo	OA	6,33	31,02	0	0,72
2008	162	Fissurella latimarginata	3.Algarrobo	OA	6	24,9	0	0,63
2008	164	Fissurella latimarginata	3.Algarrobo	OA	5,8	24,47	1	0,92
2008	176	Fissurella latimarginata	3.Algarrobo	OA	7,06	61,59	0	3,1
2008	177	Fissurella latimarginata	3.Algarrobo	OA	7,5	41,02	0	1,43
2008	178	Fissurella latimarginata	3.Algarrobo	OA	6,72	45,5	0	1,68
2008	180	Fissurella latimarginata	3.Algarrobo	OA	6,1	32,78	1	2,79
2008	439	Fissurella latimarginata	3.Algarrobo	OA	10,4	171,65	1	18,09
2008	440	Fissurella latimarginata	3.Algarrobo	OA	8,8	106,79	0	9,36
2008	441	Fissurella latimarginata	3.Algarrobo	OA	8,58	105,58	1	6,62
2008	442	Fissurella latimarginata	3.Algarrobo	OA	9,67	150,42	0	18,18
2008	443	Fissurella latimarginata	3.Algarrobo	OA	9,6	144,67	0	7,14
2008	444	Fissurella latimarginata	3.Algarrobo	OA	9,06	108,37	0	5,15
2008	445	Fissurella latimarginata	3.Algarrobo	OA	10,35	173,33	1	7,97
2008	446	Fissurella latimarginata	3.Algarrobo	OA	9	103,89	1	4,82
2008	447	Fissurella latimarginata	3.Algarrobo	OA	9,25	146,89	1	10,25
2008	448	Fissurella latimarginata	3.Algarrobo	OA	8,9	109,93	0	9,69
2008	57	Fissurella latimarginata	3.Algarrobo	AM	6,9	69,34	1	7,29
2008	58	Fissurella latimarginata	3.Algarrobo	AM	5,5	29,3	1	0
2008	59	Fissurella latimarginata	3.Algarrobo	AM	6,65	48,54	0	0,13
2008	70	Fissurella latimarginata	3.Algarrobo	AM	10,73	200,21	0	42,01
2008	71	Fissurella latimarginata	3.Algarrobo	AM	8,4	99,44	1	19,59
2008	73	Fissurella latimarginata	3.Algarrobo	AM	8,5	113,17	0	10,45
2008	74	Fissurella latimarginata	3.Algarrobo	AM	8,6	105,76	1	3,98
2008	77	Fissurella latimarginata	3.Algarrobo	AM	9,7	171,42	1	17,01
2008	78	Fissurella latimarginata	3.Algarrobo	AM	10,4	206,98	0	27,57
2008	144	Fissurella latimarginata	3.Algarrobo	AM	9,31	118,09	0	16,39
2008	145	Fissurella latimarginata	3.Algarrobo	AM	9,8	158,37	1	17,36
2008	146	Fissurella latimarginata	3.Algarrobo	AM	8,8	65,95	0	3,98
2008	147	Fissurella latimarginata	3.Algarrobo	AM	7,8	82,71	1	5,53
2008	423	Fissurella latimarginata	3.Algarrobo	AM	8	94,58	1	9,35
2008	424	Fissurella latimarginata	3.Algarrobo	AM	9,26	184,25	1	24,6
2008	425	Fissurella latimarginata	3.Algarrobo	AM	10,12	221,93	1	23,23
2008	426	Fissurella latimarginata	3.Algarrobo	AM	10,79	221,75	1	10,23
2008	427	Fissurella latimarginata	3.Algarrobo	AM	10,29	260,98	1	37,57
2008	428	Fissurella latimarginata	3.Algarrobo	AM	9,27	159,64	1	13,41
2008	429	Fissurella latimarginata	3.Algarrobo	AM	9,83	200,24	0	22,27
2008	430	Fissurella latimarginata	3.Algarrobo	AM	10,49	192,74	1	23,97
2008	431	Fissurella latimarginata	3.Algarrobo	AM	10,17	204,52	0	23,75
2008	432	Fissurella latimarginata	3.Algarrobo	AM	9,79	198,99	0	15,89
2008	433	Fissurella latimarginata	3.Algarrobo	AM	9,5	157,05	0	16,32
2008	434	Fissurella latimarginata	3.Algarrobo	AM	10,1	176,01	0	29,46
2008	435	Fissurella latimarginata	3.Algarrobo	AM	6,8	64,99	1	3,65
2008	756	Fissurella latimarginata	1.Las Cruces	OA	10,44	208,59	0	8,81
2008	757	Fissurella latimarginata	1.Las Cruces	OA	9,32	127,45	1	6,81
2008	758	Fissurella latimarginata	1.Las Cruces	OA	9,14	155,46	0	4,98
2008	759	Fissurella latimarginata	1.Las Cruces	OA	8,19	133,47	1	6,97
2008	760	Fissurella latimarginata	1.Las Cruces	OA	7,5	92,26	1	2,93
2008	262	Fissurella latimarginata	1.Las Cruces	MPA	10,82	263,19	0	28,37
2008	264	Fissurella latimarginata	1.Las Cruces	MPA	10,7	193,31	0	12,18
2008	265	Fissurella latimarginata	1.Las Cruces	MPA	10,3	194,44	1	23,9
2008	266	Fissurella latimarginata	1.Las Cruces	MPA	10,04	179,17	1	10,39
2008	267	Fissurella latimarginata	1.Las Cruces	MPA	9,24	140,5	1	10,76
2008	268	Fissurella latimarginata	1.Las Cruces	MPA	8,55	90,09	1	5,87
2008	269	Fissurella latimarginata	1.Las Cruces	MPA	5,1	35,03	1	1,01
2008	489	Fissurella latimarginata	1.Las Cruces	MPA	10,3	270,07	1	27,66
2008	490	Fissurella latimarginata	1.Las Cruces	MPA	10,75	219,42	1	30,55
2008	491	Fissurella latimarginata	1.Las Cruces	MPA	10,95	271,62	0	36,69
2008	492	Fissurella latimarginata	1.Las Cruces	MPA	10,5	249,29	0	38,12
2008	493	Fissurella latimarginata	1.Las Cruces	MPA	9,08	158,9	0	23,27
2008	494	Fissurella latimarginata	1.Las Cruces	MPA	8,25	84,87	0	3,89
2008	495	Fissurella latimarginata	1.Las Cruces	MPA	8,3	109,12	0	8,98
2008	496	Fissurella latimarginata	1.Las Cruces	MPA	7,4	49,21	0	0,78
2008	497	Fissurella latimarginata	1.Las Cruces	MPA	9,7	190,4	1	22,64
2008	596	Fissurella latimarginata	1.Las Cruces	MPA	7,4	70,87	1	2,31
2008	597	Fissurella latimarginata	1.Las Cruces	MPA	10,4	231,65	1	28,71
2008	598	Fissurella latimarginata	1.Las Cruces	MPA	6,65	48,17	0	0,27
2008	599	Fissurella latimarginata	1.Las Cruces	MPA	6,19	30,81	0	0,08
2008	600	Fissurella latimarginata	1.Las Cruces	MPA	10,5	256,41	1	30,6
2008	601	Fissurella latimarginata	1.Las Cruces	MPA	7,29	85,09	1	3,53
2008	602	Fissurella latimarginata	1.Las Cruces	MPA	10,15	225,55	0	29,91
2008	603	Fissurella latimarginata	1.Las Cruces	MPA	10,3	210,26	1	27,05
2008	604	Fissurella latimarginata	1.Las Cruces	MPA	10,23	219,52	0	26,63
2008	605	Fissurella latimarginata	1.Las Cruces	MPA	6,04	36,53	1	0,23
2008	606	Fissurella latimarginata	1.Las Cruces	MPA	6,28	44,61	0	0,71
2008	607	Fissurella latimarginata	1.Las Cruces	MPA	6,2	42,6	0	0,8
2008	608	Fissurella latimarginata	1.Las Cruces	MPA	6,17	39,1	1	0,63
2008	609	Fissurella latimarginata	1.Las Cruces	MPA	6,19	38,14	1	0,05
2008	610	Fissurella latimarginata	1.Las Cruces	MPA	6,33	32,49	0	0,38
2008	611	Fissurella latimarginata	1.Las Cruces	MPA	4,48	9,48	1	0,03
2008	201	Fissurella latimarginata	2.El Quisco	OA	6,44	39,31	0	2,49
2008	202	Fissurella latimarginata	2.El Quisco	OA	7,25	43,71	0	2,44
2008	203	Fissurella latimarginata	2.El Quisco	OA	7,9	38,58	0	3,6
2008	204	Fissurella latimarginata	2.El Quisco	OA	8	84,72	0	5,55
2008	231	Fissurella latimarginata	2.El Quisco	OA	6,72	31,14	0	1,19
2008	232	Fissurella latimarginata	2.El Quisco	OA	7,61	58,38	1	1,51
2008	233	Fissurella latimarginata	2.El Quisco	OA	7,1	42,2	1	1,4
2008	234	Fissurella latimarginata	2.El Quisco	OA	7,67	75,57	1	2,15
2008	235	Fissurella latimarginata	2.El Quisco	OA	7,92	87,22	0	4,84
2008	236	Fissurella latimarginata	2.El Quisco	OA	8,2	88,94	1	6,73
2008	237	Fissurella latimarginata	2.El Quisco	OA	8,5	97,16	1	1,58
2008	238	Fissurella latimarginata	2.El Quisco	OA	7,95	76,51	0	1,03
2008	239	Fissurella latimarginata	2.El Quisco	OA	8,1	81,82	1	6,95
2008	558	Fissurella latimarginata	2.El Quisco	OA	7,67	55,23	0	1,57
2008	559	Fissurella latimarginata	2.El Quisco	OA	8,5	108,35	0	7,88
2008	560	Fissurella latimarginata	2.El Quisco	OA	6,69	51,83	0	4,39
2008	561	Fissurella latimarginata	2.El Quisco	OA	5,98	28,35	0	0,38
2008	562	Fissurella latimarginata	2.El Quisco	OA	6,36	35,03	0	0,13
2008	563	Fissurella latimarginata	2.El Quisco	OA	6,34	38,11	1	0,84
2008	564	Fissurella latimarginata	2.El Quisco	OA	7,06	51,98	1	0,1
2008	565	Fissurella latimarginata	2.El Quisco	OA	6,2	28,08	1	0,13
2008	566	Fissurella latimarginata	2.El Quisco	OA	6,77	41,51	0	2,16
2008	567	Fissurella latimarginata	2.El Quisco	OA	7,3	62,3	0	7,47
2008	568	Fissurella latimarginata	2.El Quisco	OA	7,26	68,25	0	3,22
2008	569	Fissurella latimarginata	2.El Quisco	OA	8,4	142,34	1	14,23
2008	570	Fissurella latimarginata	2.El Quisco	OA	6,67	38,71	1	1,1
2008	571	Fissurella latimarginata	2.El Quisco	OA	7,52	57,16	0	0,88
2008	572	Fissurella latimarginata	2.El Quisco	OA	7,98	86,86	0	5,34
2008	573	Fissurella latimarginata	2.El Quisco	OA	6,99	59,53	1	5,36
2008	574	Fissurella latimarginata	2.El Quisco	OA	5,24	29,91	0	0,24
2008	575	Fissurella latimarginata	2.El Quisco	OA	5,56	16,92	1	0,34
2008	576	Fissurella latimarginata	2.El Quisco	OA	7,72	93,56	0	7,32
2008	577	Fissurella latimarginata	2.El Quisco	OA	7,56	61,34	1	4,79
2008	578	Fissurella latimarginata	2.El Quisco	OA	7,34	51,22	0	2,31
2008	579	Fissurella latimarginata	2.El Quisco	OA	7,35	89,72	1	5,1
2008	580	Fissurella latimarginata	2.El Quisco	OA	5,69	28,69	0	0,27
2008	581	Fissurella latimarginata	2.El Quisco	OA	7,24	55,2	0	1,07
2008	582	Fissurella latimarginata	2.El Quisco	OA	7	48,51	0	1,16
2008	583	Fissurella latimarginata	2.El Quisco	OA	5,68	32,33	1	0,16
2008	612	Fissurella latimarginata	2.El Quisco	OA	7,53	67,23	1	1,4
2008	613	Fissurella latimarginata	2.El Quisco	OA	6,14	34,22	1	0,19
2008	614	Fissurella latimarginata	2.El Quisco	OA	7,52	75,09	0	4,77
2008	615	Fissurella latimarginata	2.El Quisco	OA	6,95	52,59	0	2,82
2008	616	Fissurella latimarginata	2.El Quisco	OA	7,2	51,85	1	1,7
2008	617	Fissurella latimarginata	2.El Quisco	OA	5,72	39,22	1	1,74
2008	618	Fissurella latimarginata	2.El Quisco	OA	9,9	220,34	0	41,56
2008	628	Fissurella latimarginata	2.El Quisco	OA	6,16	32,44	1	1,61
2008	629	Fissurella latimarginata	2.El Quisco	OA	7,49	49,55	0	0,69
2008	255	Fissurella latimarginata	2.El Quisco	AM	10	169,12	1	13,87
2008	256	Fissurella latimarginata	2.El Quisco	AM	10,5	194,59	0	19,3
2008	257	Fissurella latimarginata	2.El Quisco	AM	10	173,91	0	23,66
2008	258	Fissurella latimarginata	2.El Quisco	AM	10,7	198,62	1	21,4
2008	259	Fissurella latimarginata	2.El Quisco	AM	10,2	207,86	1	19,2
2008	260	Fissurella latimarginata	2.El Quisco	AM	10,75	231,53	0	46,12
2008	261	Fissurella latimarginata	2.El Quisco	AM	10,5	182,88	1	37,14
2008	619	Fissurella latimarginata	2.El Quisco	AM	10,49	219,8	0	28,2
2008	620	Fissurella latimarginata	2.El Quisco	AM	10,07	231,94	1	27,54
2008	621	Fissurella latimarginata	2.El Quisco	AM	11,84	390,54	1	39,45
2008	622	Fissurella latimarginata	2.El Quisco	AM	10,17	168,38	1	15,82
2008	623	Fissurella latimarginata	2.El Quisco	AM	11,03	265,2	0	37,32
2008	624	Fissurella latimarginata	2.El Quisco	AM	9,83	202	1	29,97
2008	625	Fissurella latimarginata	2.El Quisco	AM	11,09	295,52	0	43,81
2008	626	Fissurella latimarginata	2.El Quisco	AM	9,15	136,93	0	11,2
2008	627	Fissurella latimarginata	2.El Quisco	AM	9,49	159,66	0	14,87
2011	1	Fissurella latimarginata	3.Algarrobo	OA	10,65	181,7	1	25,2
2011	2	Fissurella latimarginata	3.Algarrobo	OA	9,82	178,53	0	33,91
2011	3	Fissurella latimarginata	3.Algarrobo	OA	7,22	68,56	1	8,2
2011	4	Fissurella latimarginata	3.Algarrobo	OA	9,56	152,37	0	24,12
2011	5	Fissurella latimarginata	3.Algarrobo	OA	7,7	69,22	0	6,13
2011	6	Fissurella latimarginata	3.Algarrobo	OA	7,74	58,65	1	7,64
2011	7	Fissurella latimarginata	3.Algarrobo	OA	9,05	129,42	0	21,91
2011	8	Fissurella latimarginata	3.Algarrobo	OA	7,92	62,91	1	6,59
2011	9	Fissurella latimarginata	3.Algarrobo	OA	9,44	132,85	0	23,5
2011	10	Fissurella latimarginata	3.Algarrobo	OA	6,94	42,76	0	6,59
2011	11	Fissurella latimarginata	3.Algarrobo	OA	8,16	89,99	1	10,99
2011	12	Fissurella latimarginata	3.Algarrobo	OA	7,75	64,71	0	9,14
2011	13	Fissurella latimarginata	3.Algarrobo	OA	6,45	52,61	1	8,66
2011	1	Fissurella latimarginata	4.Quintay	OA	7,3	45,9	0	4,14
2011	2	Fissurella latimarginata	4.Quintay	OA	7,75	71,42	1	4,3
2011	3	Fissurella latimarginata	4.Quintay	OA	6,8	26,88	1	0,79
2011	4	Fissurella latimarginata	4.Quintay	OA	7,83	61,61	0	7,58
2011	5	Fissurella latimarginata	4.Quintay	OA	6,32	38,08	1	3,33
2011	6	Fissurella latimarginata	4.Quintay	OA	6,64	45,61	0	3,67
2011	7	Fissurella latimarginata	4.Quintay	OA	6,45	57,41	1	8,25
2011	8	Fissurella latimarginata	4.Quintay	OA	7,14	18,82	0	3,98
2011	9	Fissurella latimarginata	4.Quintay	OA	7,46	79,31	1	10,98
2011	10	Fissurella latimarginata	4.Quintay	OA	6,87	68,15	1	9,15
2011	11	Fissurella latimarginata	4.Quintay	OA	7,48	65,52	1	7,83
2011	12	Fissurella latimarginata	4.Quintay	OA	7,1	54,48	0	6,16
2011	13	Fissurella latimarginata	4.Quintay	OA	7,13	39,38	1	6,54
2011	14	Fissurella latimarginata	4.Quintay	OA	6,73	43,3	1	2,72
2011	15	Fissurella latimarginata	4.Quintay	OA	6,71	38,46	0	3,76
2011	1	Fissurella latimarginata	1.Las Cruces	OA	9,46	133,23	1	18,7
2011	2	Fissurella latimarginata	1.Las Cruces	OA	9,02	126,71	0	16,95
2011	3	Fissurella latimarginata	1.Las Cruces	OA	7,75	77,34	1	6,26
2011	4	Fissurella latimarginata	1.Las Cruces	OA	6	23,16	1	1,16
2011	1	Fissurella latimarginata	2.El Quisco	AM	7,11	52,56	1	7,06
2011	2	Fissurella latimarginata	2.El Quisco	AM	7,22	58,55	1	6,23
2011	3	Fissurella latimarginata	2.El Quisco	AM	8,36	73,91	1	9,39
2011	4	Fissurella latimarginata	2.El Quisco	AM	7,27	48,24	0	7,08
2011	5	Fissurella latimarginata	2.El Quisco	AM	8,35	65,55	1	11,78
2011	6	Fissurella latimarginata	2.El Quisco	AM	7,31	56,7	0	7,27
2011	7	Fissurella latimarginata	2.El Quisco	AM	7,39	58,49	0	9,35
2011	8	Fissurella latimarginata	2.El Quisco	AM	7,38	51,15	0	6,25
2011	9	Fissurella latimarginata	2.El Quisco	AM	7,6	69,93	0	9,74
2011	10	Fissurella latimarginata	2.El Quisco	AM	6,73	53,92	0	4,07
2011	11	Fissurella latimarginata	2.El Quisco	AM	7,1	54,4	0	8,68
2011	12	Fissurella latimarginata	2.El Quisco	AM	7,4	54,11	0	4,69
2011	13	Fissurella latimarginata	2.El Quisco	AM	7,19	47,64	0	4,41
2011	14	Fissurella latimarginata	2.El Quisco	AM	9,11	114,47	0	15,5
2011	15	Fissurella latimarginata	2.El Quisco	AM	9,25	104,61	1	14,92
2011	1	Fissurella latimarginata	2.El Quisco	OA	8,2	58,53	1	5,24
2011	2	Fissurella latimarginata	2.El Quisco	OA	8,5	71,18	0	4,06
2011	3	Fissurella latimarginata	2.El Quisco	OA	8,3	70,53	0	3,76
2011	4	Fissurella latimarginata	2.El Quisco	OA	8,9	75,83	1	6,32
2011	5	Fissurella latimarginata	2.El Quisco	OA	8,5	75,73	1	5,09
2011	6	Fissurella latimarginata	2.El Quisco	OA	8,7	83,04	1	6,53
2011	7	Fissurella latimarginata	2.El Quisco	OA	7,1	37,02	0	3,52
2011	8	Fissurella latimarginata	2.El Quisco	OA	8,8	82,25	0	7
2011	9	Fissurella latimarginata	2.El Quisco	OA	8,1	51,62	1	2,61
2011	10	Fissurella latimarginata	2.El Quisco	OA	6,8	35,15	1	1,57
2011	11	Fissurella latimarginata	2.El Quisco	OA	7,6	42,1	0	2,78
2011	12	Fissurella latimarginata	2.El Quisco	OA	7,1	53,54	1	5,22
2011	13	Fissurella latimarginata	2.El Quisco	OA	7,9	54,63	1	3,05
2011	14	Fissurella latimarginata	2.El Quisco	OA	7,8	59,01	0	6,52
2011	15	Fissurella latimarginata	2.El Quisco	OA	9,2	86,8	0	8,63
2011	1	Fissurella latimarginata	1.Las Cruces	OA	7,9	67,68	1	6,11
2011	2	Fissurella latimarginata	1.Las Cruces	OA	7,3	67,79	1	6,83
2011	3	Fissurella latimarginata	1.Las Cruces	OA	7,1	57,24	0	3,67
2011	4	Fissurella latimarginata	1.Las Cruces	OA	7,2	56,92	0	3,81
2011	5	Fissurella latimarginata	1.Las Cruces	OA	8,1	82,81	1	5,25
2011	6	Fissurella latimarginata	1.Las Cruces	OA	9,4	127,32	0	12,33
2011	7	Fissurella latimarginata	1.Las Cruces	OA	7,25	67,87	0	7,06
2011	8	Fissurella latimarginata	1.Las Cruces	OA	7,6	68,87	0	2,73
2011	9	Fissurella latimarginata	1.Las Cruces	OA	7,8	83,37	0	8,52
2011	10	Fissurella latimarginata	1.Las Cruces	OA	8,65	101,97	0	9,52
2011	11	Fissurella latimarginata	1.Las Cruces	OA	6,8	43,74	1	3,65
2011	12	Fissurella latimarginata	1.Las Cruces	OA	7	46,27	1	3,95
2011	1	Fissurella latimarginata	1.Las Cruces	MPA	10,35	139,37	1	13,68
2011	2	Fissurella latimarginata	1.Las Cruces	MPA	7,81	78,64	1	7,9
2011	3	Fissurella latimarginata	1.Las Cruces	MPA	8,26	32,62	0	11,08
2011	4	Fissurella latimarginata	1.Las Cruces	MPA	9,43	119,23	0	19,04
2011	5	Fissurella latimarginata	1.Las Cruces	MPA	6,02	32,2	1	1,33
2011	6	Fissurella latimarginata	1.Las Cruces	MPA	10,18	154,2	1	14,23
2011	7	Fissurella latimarginata	1.Las Cruces	MPA	8,18	54,79	0	5,39
2011	1	Fissurella latimarginata	1.Las Cruces	MPA	7,9	67,68	1	6,11
2011	2	Fissurella latimarginata	1.Las Cruces	MPA	7,3	68,79	1	6,83
2011	3	Fissurella latimarginata	1.Las Cruces	MPA	7,1	57,24	0	3,67
2011	4	Fissurella latimarginata	1.Las Cruces	MPA	7,2	56,92	0	3,81
2011	5	Fissurella latimarginata	1.Las Cruces	MPA	8,19	82,81	1	5,25
2011	6	Fissurella latimarginata	1.Las Cruces	MPA	9,4	127,32	0	12,33
2011	7	Fissurella latimarginata	1.Las Cruces	MPA	7,25	67,87	0	7,06
2011	8	Fissurella latimarginata	1.Las Cruces	MPA	7,6	68,87	0	2,73
2011	9	Fissurella latimarginata	1.Las Cruces	MPA	7,8	83,37	0	8,52
2011	10	Fissurella latimarginata	1.Las Cruces	MPA	8,65	101,97	0	9,52
2011	1	Fissurella latimarginata	4.Quintay	AM	9,56	131,84	1	14,06
2011	2	Fissurella latimarginata	4.Quintay	AM	10,26	162,1	1	33,08
2011	3	Fissurella latimarginata	4.Quintay	AM	9,37	113,54	0	23,16
2011	4	Fissurella latimarginata	4.Quintay	AM	10,88	171,01	0	15,31
2011	5	Fissurella latimarginata	4.Quintay	AM	9,41	143,71	1	18,72
2011	6	Fissurella latimarginata	4.Quintay	AM	10,5	151,3	1	22,26
2011	7	Fissurella latimarginata	4.Quintay	AM	10,41	134,97	0	8,14
2011	8	Fissurella latimarginata	4.Quintay	AM	9,55	109,61	1	18,32
2011	9	Fissurella latimarginata	4.Quintay	AM	9,45	120,18	1	24,79
2011	10	Fissurella latimarginata	4.Quintay	AM	9,72	118,35	1	20,21
2011	11	Fissurella latimarginata	4.Quintay	AM	10,73	180,08	0	33,18
2011	12	Fissurella latimarginata	4.Quintay	AM	9,14	93,08	0	13,02
2011	13	Fissurella latimarginata	4.Quintay	AM	9,26	104,9	0	19,43
2011	14	Fissurella latimarginata	4.Quintay	AM	8,56	83,12	0	20,11
2011	15	Fissurella latimarginata	4.Quintay	AM	9,5	133,56	1	12,95
2011	1	Fissurella latimarginata	3.Algarrobo	AM	7,67	57,44	1	7,57
2011	2	Fissurella latimarginata	3.Algarrobo	AM	7,8	63,24	0	10,24
2011	3	Fissurella latimarginata	3.Algarrobo	AM	7,9	62,05	0	9,08
2011	4	Fissurella latimarginata	3.Algarrobo	AM	8	59,05	1	7,38
2011	5	Fissurella latimarginata	3.Algarrobo	AM	8,5	79,23	0	16,61
2011	6	Fissurella latimarginata	3.Algarrobo	AM	7,4	44,18	1	6,71
2011	7	Fissurella latimarginata	3.Algarrobo	AM	7,7	55,63	1	7,88
2011	8	Fissurella latimarginata	3.Algarrobo	AM	7,6	59,38	1	9,75
2011	9	Fissurella latimarginata	3.Algarrobo	AM	7,9	68,16	0	16,97
2011	10	Fissurella latimarginata	3.Algarrobo	AM	7,8	58,02	0	9,69
2011	11	Fissurella latimarginata	3.Algarrobo	AM	8,9	93,34	0	14,26
2011	12	Fissurella latimarginata	3.Algarrobo	AM	6,9	43,93	1	7,1
2011	13	Fissurella latimarginata	3.Algarrobo	AM	6,6	38,54	0	2,97
2011	14	Fissurella latimarginata	3.Algarrobo	AM	7,7	56,97	1	7,07
2012	2	Fissurella latimarginata	1.Las Cruces	OA	7,2	54,18	1	3,74
2012	3	Fissurella latimarginata	1.Las Cruces	OA	8,65	117,9	1	13,35
2012	4	Fissurella latimarginata	1.Las Cruces	OA	8,37	80,48	0	7,85
2012	5	Fissurella latimarginata	1.Las Cruces	OA	8,69	110,05	0	13,8
2012	6	Fissurella latimarginata	1.Las Cruces	OA	7,6	62,43	0	7,61
2012	7	Fissurella latimarginata	1.Las Cruces	OA	8,44	76,79	1	4,82
2012	8	Fissurella latimarginata	1.Las Cruces	OA	7,3	38,98	0	0,26
2012	9	Fissurella latimarginata	1.Las Cruces	OA	8,34	80,03	1	8,89
2012	10	Fissurella latimarginata	1.Las Cruces	OA	8,01	69,31	1	8,38
2012	11	Fissurella latimarginata	1.Las Cruces	OA	10,26	177,28	1	27,2
2012	12	Fissurella latimarginata	1.Las Cruces	OA	8,62	106,24	0	10,93
2012	13	Fissurella latimarginata	1.Las Cruces	OA	9,95	192,33	0	33,59
2012	14	Fissurella latimarginata	1.Las Cruces	OA	9,72	137,03	0	13,21
2012	15	Fissurella latimarginata	1.Las Cruces	OA	10,1	159,52	1	21,83
2012	16	Fissurella latimarginata	1.Las Cruces	OA	10,03	133,11	0	16,69
2012	1	Fissurella latimarginata	5.Laguna Verde	OA	7,23	51,25	1	4,49
2012	2	Fissurella latimarginata	5.Laguna Verde	OA	7,27	38,79	0	0,95
2012	3	Fissurella latimarginata	5.Laguna Verde	OA	7,47	53,1	1	4,76
2012	4	Fissurella latimarginata	5.Laguna Verde	OA	7,08	45,19	0	2,45
2012	6	Fissurella latimarginata	5.Laguna Verde	OA	7,13	43,32	0	1,99
2012	7	Fissurella latimarginata	5.Laguna Verde	OA	6,67	44,41	0	4,72
2012	8	Fissurella latimarginata	5.Laguna Verde	OA	7,04	43,7	0	5,03
2012	9	Fissurella latimarginata	5.Laguna Verde	OA	7	43,03	0	5,24
2012	11	Fissurella latimarginata	5.Laguna Verde	OA	7,1	41,32	0	1,88
2012	12	Fissurella latimarginata	5.Laguna Verde	OA	8,1	57,1	0	2,43
2012	13	Fissurella latimarginata	5.Laguna Verde	OA	7,01	49,84	0	6,28
2012	14	Fissurella latimarginata	5.Laguna Verde	OA	6,98	44,89	1	2,64
2012	15	Fissurella latimarginata	5.Laguna Verde	OA	7,35	58,75	1	7,9
2012	16	Fissurella latimarginata	5.Laguna Verde	OA	6,67	41,87	1	1,3
2012	18	Fissurella latimarginata	5.Laguna Verde	OA	7,3	44,42	1	1,56
2012	19	Fissurella latimarginata	5.Laguna Verde	OA	6,92	41,48	0	1,81
2012	20	Fissurella latimarginata	5.Laguna Verde	OA	7,1	40,75	0	2,3
2012	1	Fissurella latimarginata	4.Quintay	OA	8,64	85,77	0	6,4
2012	2	Fissurella latimarginata	4.Quintay	OA	7,83	50,17	1	1,27
2012	3	Fissurella latimarginata	4.Quintay	OA	7,7	52,16	0	3,73
2012	4	Fissurella latimarginata	4.Quintay	OA	7,7	49,59	1	2,05
2012	5	Fissurella latimarginata	4.Quintay	OA	8,6	90,79	1	12
2012	6	Fissurella latimarginata	4.Quintay	OA	8,62	99,58	0	10,66
2012	7	Fissurella latimarginata	4.Quintay	OA	8,7	72,91	0	2,51
2012	8	Fissurella latimarginata	4.Quintay	OA	9,86	111,19	1	6,2
2012	9	Fissurella latimarginata	4.Quintay	OA	8,94	90,12	1	5,98
2012	10	Fissurella latimarginata	4.Quintay	OA	7,84	77,33	0	11,68
2012	11	Fissurella latimarginata	4.Quintay	OA	8	67,6	0	4,94
2012	12	Fissurella latimarginata	4.Quintay	OA	7,4	43,22	0	1,25
2012	13	Fissurella latimarginata	4.Quintay	OA	8,81	74,94	0	5,51
2012	1	Fissurella latimarginata	1.Las Cruces	MPA	9,84	159,67	0	43,3
2012	2	Fissurella latimarginata	1.Las Cruces	MPA	9,33	119,49	1	18,03
2012	3	Fissurella latimarginata	1.Las Cruces	MPA	8,15	91,59	1	14,62
2012	5	Fissurella latimarginata	1.Las Cruces	MPA	8,7	92,94	0	17,86
2012	6	Fissurella latimarginata	1.Las Cruces	MPA	9,46	120,2	1	23,84
2012	7	Fissurella latimarginata	1.Las Cruces	MPA	8,94	107,38	1	24,58
2012	8	Fissurella latimarginata	1.Las Cruces	MPA	9,15	91,73	0	14,16
2012	9	Fissurella latimarginata	1.Las Cruces	MPA	8,9	91,75	1	12,12
2012	10	Fissurella latimarginata	1.Las Cruces	MPA	9,23	104,13	1	22,43
2012	11	Fissurella latimarginata	1.Las Cruces	MPA	9,1	114,87	0	27,09
2012	12	Fissurella latimarginata	1.Las Cruces	MPA	9,08	132,26	1	29,33
2012	13	Fissurella latimarginata	1.Las Cruces	MPA	9,06	101,23	1	12,29
2012	14	Fissurella latimarginata	1.Las Cruces	MPA	9,14	111,11	1	13,45
2012	15	Fissurella latimarginata	1.Las Cruces	MPA	8,25	82,27	1	9,55
2012	16	Fissurella latimarginata	1.Las Cruces	MPA	8,65	88,12	1	14,24
2012	17	Fissurella latimarginata	1.Las Cruces	MPA	8,08	77,39	1	8,78
2012	1	Fissurella latimarginata	6.Montemar	AM	8,5	50,74	1	0,48
2012	2	Fissurella latimarginata	6.Montemar	AM	8,16	59,7	1	0,83
2012	3	Fissurella latimarginata	6.Montemar	AM	8,23	53,49	1	0,68
2012	4	Fissurella latimarginata	6.Montemar	AM	8,46	63,31	1	1,28
2012	5	Fissurella latimarginata	6.Montemar	AM	8,75	73,1	0	0,47
2012	6	Fissurella latimarginata	6.Montemar	AM	8,27	63,78	1	0,84
2012	8	Fissurella latimarginata	6.Montemar	AM	8,7	74,69	1	2,23
2012	9	Fissurella latimarginata	6.Montemar	AM	8,74	68,91	0	2,21
2012	10	Fissurella latimarginata	6.Montemar	AM	8,7	65,85	1	1,23
2012	11	Fissurella latimarginata	6.Montemar	AM	7,32	44,47	0	1,1
2012	12	Fissurella latimarginata	6.Montemar	AM	7,8	51,19	0	0,54
2012	13	Fissurella latimarginata	6.Montemar	AM	8,3	73,8	1	0,53
2012	14	Fissurella latimarginata	6.Montemar	AM	7,86	58,86	1	0,56
2012	15	Fissurella latimarginata	6.Montemar	AM	8,13	62,44	1	1,49
2012	16	Fissurella latimarginata	6.Montemar	AM	8,32	60,63	0	0,35
2012	18	Fissurella latimarginata	6.Montemar	AM	7,83	54,26	1	1,64
2012	19	Fissurella latimarginata	6.Montemar	AM	8,05	54,94	1	0,29
2012	1	Fissurella latimarginata	4.Quintay	AM	7,93	65,57	0	7,11
2012	2	Fissurella latimarginata	4.Quintay	AM	8,5	64,48	0	3,35
2012	3	Fissurella latimarginata	4.Quintay	AM	8,21	49,85	1	1,13
2012	4	Fissurella latimarginata	4.Quintay	AM	7,72	45,59	0	3,7
2012	5	Fissurella latimarginata	4.Quintay	AM	7,88	60,8	1	8,44
2012	6	Fissurella latimarginata	4.Quintay	AM	8,05	64,58	1	5,35
2012	7	Fissurella latimarginata	4.Quintay	AM	7,7	56,39	1	6,59
2012	8	Fissurella latimarginata	4.Quintay	AM	8,38	66,15	1	9,31
2012	9	Fissurella latimarginata	4.Quintay	AM	8,32	74,8	0	5,9
2012	10	Fissurella latimarginata	4.Quintay	AM	7,8	73,12	1	5,47
2012	11	Fissurella latimarginata	4.Quintay	AM	8,56	70,6	1	4,48
2012	12	Fissurella latimarginata	4.Quintay	AM	8,33	81,89	0	8,58
2012	13	Fissurella latimarginata	4.Quintay	AM	8,36	77,44	0	7,53
2012	1	Fissurella latimarginata	2.El Quisco	AM	7,24	56,58	1	3,62
2012	2	Fissurella latimarginata	2.El Quisco	AM	8,07	92,44	1	15,38
2012	3	Fissurella latimarginata	2.El Quisco	AM	8	71,85	1	2,59
2012	4	Fissurella latimarginata	2.El Quisco	AM	8,2	108	0	15,6
2012	5	Fissurella latimarginata	2.El Quisco	AM	8,97	112,85	1	14,54
2012	6	Fissurella latimarginata	2.El Quisco	AM	9	125,05	0	21,37
2012	7	Fissurella latimarginata	2.El Quisco	AM	9,56	136,64	0	18,94
2012	8	Fissurella latimarginata	2.El Quisco	AM	9,22	135,3	0	24,26
2012	9	Fissurella latimarginata	2.El Quisco	AM	9,45	122,48	1	15,94
2012	10	Fissurella latimarginata	2.El Quisco	AM	9,5	142,13	0	20,78
2012	11	Fissurella latimarginata	2.El Quisco	AM	9,72	179,32	1	32,35
2012	12	Fissurella latimarginata	2.El Quisco	AM	9,44	125,48	1	10,29
2012	13	Fissurella latimarginata	2.El Quisco	AM	9,79	187,7	0	42,72
2012	14	Fissurella latimarginata	2.El Quisco	AM	9,41	132,21	1	21,36
2012	15	Fissurella latimarginata	2.El Quisco	AM	9,3	143,38	1	19,28
2012	1	Fissurella latimarginata	7.Maitencillo	AM	10,05	192,4	1	25,7
2012	2	Fissurella latimarginata	7.Maitencillo	AM	8,8	127,5	0	19,3
2012	3	Fissurella latimarginata	7.Maitencillo	AM	8,11	93,8	1	6,6
2012	4	Fissurella latimarginata	7.Maitencillo	AM	10,71	220,6	0	21,6
2012	5	Fissurella latimarginata	7.Maitencillo	AM	9,71	136,1	0	17
2012	6	Fissurella latimarginata	7.Maitencillo	AM	8,69	114	1	10,9
2012	7	Fissurella latimarginata	7.Maitencillo	AM	9,67	125,5	0	6,7
2012	8	Fissurella latimarginata	7.Maitencillo	AM	9,96	137,3	0	15,1
2012	9	Fissurella latimarginata	7.Maitencillo	AM	9,43	157,9	0	22,9
2012	10	Fissurella latimarginata	7.Maitencillo	AM	10,49	186,4	1	22,3
2012	11	Fissurella latimarginata	7.Maitencillo	AM	7,24	68,6	0	4,2
2012	12	Fissurella latimarginata	7.Maitencillo	AM	8,51	81,2	0	9,6
2012	13	Fissurella latimarginata	7.Maitencillo	AM	9,84	124,8	0	15,2
2012	14	Fissurella latimarginata	7.Maitencillo	AM	9,69	170,1	1	20,1
2012	15	Fissurella latimarginata	7.Maitencillo	AM	9,02	156,4	1	9,9
2012	16	Fissurella latimarginata	7.Maitencillo	AM	10,26	162,9	1	15,2
2012	17	Fissurella latimarginata	7.Maitencillo	AM	10,77	207,8	1	12,6
2012	18	Fissurella latimarginata	7.Maitencillo	AM	10,2	185,8	1	16,6
2012	19	Fissurella latimarginata	7.Maitencillo	AM	9,74	175,7	1	22,4
2012	20	Fissurella latimarginata	7.Maitencillo	AM	9,76	162,1	0	16,1
2012	1	Fissurella latimarginata	6.Montemar	OA	8,17	80,98	0	1,03
2012	2	Fissurella latimarginata	6.Montemar	OA	7,58	50,98	1	3,64
2012	3	Fissurella latimarginata	6.Montemar	OA	8,23	NA	1	2,4
2012	4	Fissurella latimarginata	6.Montemar	OA	7,44	48,21	1	2,1
2012	5	Fissurella latimarginata	6.Montemar	OA	8,12	64,54	0	1,06
2012	6	Fissurella latimarginata	6.Montemar	OA	7,47	61,46	0	3,11
2012	7	Fissurella latimarginata	6.Montemar	OA	8,74	94,52	0	3,34
2012	8	Fissurella latimarginata	6.Montemar	OA	9,05	103,18	0	4,2
2012	9	Fissurella latimarginata	6.Montemar	OA	7,5	38,84	0	1,31
2012	10	Fissurella latimarginata	6.Montemar	OA	8,64	NA	0	2,64
2012	11	Fissurella latimarginata	6.Montemar	OA	8,38	62,99	1	7,94
2012	12	Fissurella latimarginata	6.Montemar	OA	7,74	68,3	0	6,89
2012	13	Fissurella latimarginata	6.Montemar	OA	7,73	66,29	1	4,94
2012	14	Fissurella latimarginata	6.Montemar	OA	8,39	67,95	1	4,55
2012	15	Fissurella latimarginata	6.Montemar	OA	7,38	54,65	0	2,12
2012	16	Fissurella latimarginata	6.Montemar	OA	7,83	63,83	0	3,73
2012	17	Fissurella latimarginata	6.Montemar	OA	8,31	77,54	1	3,02
2012	18	Fissurella latimarginata	6.Montemar	OA	7,7	76,88	0	2,35
2012	19	Fissurella latimarginata	6.Montemar	OA	7,81	43,4	0	1,2
2012	20	Fissurella latimarginata	6.Montemar	OA	7,39	59,2	1	1,9
2012	1	Fissurella latimarginata	7.Maitencillo	OA	7,33	107,84	1	18,6
2012	2	Fissurella latimarginata	7.Maitencillo	OA	7,07	59,89	1	3,92
2012	3	Fissurella latimarginata	7.Maitencillo	OA	6,07	28,93	0	1,03
2012	4	Fissurella latimarginata	7.Maitencillo	OA	7,17	95,98	1	13,06
2012	5	Fissurella latimarginata	7.Maitencillo	OA	5,87	33,16	0	2,72
2012	6	Fissurella latimarginata	7.Maitencillo	OA	6,43	44,88	1	3,09
2012	7	Fissurella latimarginata	7.Maitencillo	OA	5,4	23,37	0	0,65
2012	8	Fissurella latimarginata	7.Maitencillo	OA	5,76	27,5	1	1,2
2012	9	Fissurella latimarginata	7.Maitencillo	OA	6,05	26,05	1	0,04
2012	10	Fissurella latimarginata	7.Maitencillo	OA	5,48	32,72	0	0,87
2012	1	Fissurella latimarginata	5.Laguna Verde	AM	9,07	128,46	1	15,48
2012	2	Fissurella latimarginata	5.Laguna Verde	AM	8,25	83,91	1	7,97
2012	3	Fissurella latimarginata	5.Laguna Verde	AM	8,72	115,4	0	8,89
2012	4	Fissurella latimarginata	5.Laguna Verde	AM	8,86	110,94	1	9,61
2012	5	Fissurella latimarginata	5.Laguna Verde	AM	8,92	129,34	1	18,12
2012	6	Fissurella latimarginata	5.Laguna Verde	AM	8,81	111,3	0	11,08
2012	7	Fissurella latimarginata	5.Laguna Verde	AM	9,32	110	1	9,25
2012	8	Fissurella latimarginata	5.Laguna Verde	AM	8,81	87,62	1	8,13
2012	9	Fissurella latimarginata	5.Laguna Verde	AM	8,19	81,08	1	5,83
2012	10	Fissurella latimarginata	5.Laguna Verde	AM	9,01	112,01	0	7,12
2012	11	Fissurella latimarginata	5.Laguna Verde	AM	8,51	87,71	0	8,3
2012	12	Fissurella latimarginata	5.Laguna Verde	AM	8,41	92,54	0	5,86
2012	13	Fissurella latimarginata	5.Laguna Verde	AM	8,51	65,9	0	6,22
2012	14	Fissurella latimarginata	5.Laguna Verde	AM	8,84	125,06	1	19,79
2012	15	Fissurella latimarginata	5.Laguna Verde	AM	8,16	110,17	0	13,52
2012	16	Fissurella latimarginata	5.Laguna Verde	AM	8,57	115,29	1	17,3
2012	17	Fissurella latimarginata	5.Laguna Verde	AM	8,62	114,11	1	11,41
2012	18	Fissurella latimarginata	5.Laguna Verde	AM	8,03	85	1	9,09
2012	19	Fissurella latimarginata	5.Laguna Verde	AM	8,57	84,76	0	8,17
2012	20	Fissurella latimarginata	5.Laguna Verde	AM	9,48	117,11	0	11,13
2012	1	Fissurella latimarginata	2.El Quisco	OA	8,68	94,51	0	3,92
2012	2	Fissurella latimarginata	2.El Quisco	OA	8,44	73,9	0	3,34
2012	3	Fissurella latimarginata	2.El Quisco	OA	8,55	90,31	1	4,92
2012	4	Fissurella latimarginata	2.El Quisco	OA	7,26	79,13	1	4,9
2012	5	Fissurella latimarginata	2.El Quisco	OA	9,61	143,23	1	12,96
2012	6	Fissurella latimarginata	2.El Quisco	OA	8	83	1	4,63
2012	7	Fissurella latimarginata	2.El Quisco	OA	7,94	71,97	1	2,42
2012	8	Fissurella latimarginata	2.El Quisco	OA	8	78,6	0	3,32
2012	9	Fissurella latimarginata	2.El Quisco	OA	7,36	58,01	1	3,01
2012	10	Fissurella latimarginata	2.El Quisco	OA	7,07	61,6	0	0,7
2012	11	Fissurella latimarginata	2.El Quisco	OA	7,78	62,46	1	0,64
2012	12	Fissurella latimarginata	2.El Quisco	OA	7,5	54,8	0	2,14
2012	13	Fissurella latimarginata	2.El Quisco	OA	7,95	77,26	0	7,1
2012	14	Fissurella latimarginata	2.El Quisco	OA	7,19	56,96	0	1,64
2012	15	Fissurella latimarginata	2.El Quisco	OA	7,45	52,5	1	0,9
2012	16	Fissurella latimarginata	2.El Quisco	OA	7,54	61,49	1	3,65
2012	17	Fissurella latimarginata	2.El Quisco	OA	7,47	52,37	1	0,83
2012	18	Fissurella latimarginata	2.El Quisco	OA	7,62	64,44	0	2,07
2012	19	Fissurella latimarginata	2.El Quisco	OA	7,43	54,41	0	2,73
2012	20	Fissurella latimarginata	2.El Quisco	OA	7,95	75,36	1	2,21
2013	1	Fissurella latimarginata	7.Maitencillo	AM	10,4	133,49	0	7,01
2013	2	Fissurella latimarginata	7.Maitencillo	AM	8	72,49	0	2,78
2013	3	Fissurella latimarginata	7.Maitencillo	AM	9	124,34	0	9,92
2013	4	Fissurella latimarginata	7.Maitencillo	AM	7,9	64,47	1	1,23
2013	5	Fissurella latimarginata	7.Maitencillo	AM	7,4	73,74	0	0,92
2013	6	Fissurella latimarginata	7.Maitencillo	AM	8,4	110,6	0	19,09
2013	7	Fissurella latimarginata	7.Maitencillo	AM	9,5	179,69	0	20,55
2013	8	Fissurella latimarginata	7.Maitencillo	AM	9,4	163,04	0	8,93
2013	9	Fissurella latimarginata	7.Maitencillo	AM	8,9	160,14	1	12,93
2013	10	Fissurella latimarginata	7.Maitencillo	AM	10,1	218,84	1	31,37
2013	11	Fissurella latimarginata	7.Maitencillo	AM	7,1	62,95	0	4,98
2013	12	Fissurella latimarginata	7.Maitencillo	AM	9,2	150,8	1	8,01
2013	13	Fissurella latimarginata	7.Maitencillo	AM	7,3	79,47	0	8,02
2013	14	Fissurella latimarginata	7.Maitencillo	AM	8,3	97,99	1	9,82
2013	15	Fissurella latimarginata	7.Maitencillo	AM	7,4	66,74	1	1,97
2013	16	Fissurella latimarginata	7.Maitencillo	AM	8,7	97,8	0	4,51
2013	17	Fissurella latimarginata	7.Maitencillo	AM	9,3	166,51	1	25,77
2013	18	Fissurella latimarginata	7.Maitencillo	AM	6,9	57,44	0	1,45
2013	19	Fissurella latimarginata	7.Maitencillo	AM	7,1	65,9	0	3,54
2013	20	Fissurella latimarginata	7.Maitencillo	AM	9,1	135,26	0	12,39
2013	1	Fissurella latimarginata	1.Las Cruces	OA	7,7	54,585	0	2,8
2013	2	Fissurella latimarginata	1.Las Cruces	OA	8,6	67,99	1	2,64
2013	3	Fissurella latimarginata	1.Las Cruces	OA	8,6	92,875	1	7,73
2013	4	Fissurella latimarginata	1.Las Cruces	OA	8,7	61,19	1	2,22
2013	5	Fissurella latimarginata	1.Las Cruces	OA	8,2	61,89	0	6,68
2013	6	Fissurella latimarginata	1.Las Cruces	OA	10,2	94,375	1	9,47
2013	7	Fissurella latimarginata	1.Las Cruces	OA	10,2	101,97	1	9,075
2013	8	Fissurella latimarginata	1.Las Cruces	OA	8	40,135	1	1,38
2013	9	Fissurella latimarginata	1.Las Cruces	OA	7,3	41,46	0	0,7
2013	10	Fissurella latimarginata	1.Las Cruces	OA	9,8	96,355	0	9,275
2013	11	Fissurella latimarginata	1.Las Cruces	OA	6,9	35,97	1	2,36
2013	12	Fissurella latimarginata	1.Las Cruces	OA	7,1	41,345	0	1,7
2013	13	Fissurella latimarginata	1.Las Cruces	OA	6,2	20,225	1	0,065
2013	14	Fissurella latimarginata	1.Las Cruces	OA	8,9	85,42	1	6,885
2013	15	Fissurella latimarginata	1.Las Cruces	OA	7,3	50,035	1	3,825
2013	16	Fissurella latimarginata	1.Las Cruces	OA	7,3	31,88	1	1,975
2013	17	Fissurella latimarginata	1.Las Cruces	OA	6,4	25,355	0	0,155
2013	18	Fissurella latimarginata	1.Las Cruces	OA	6,7	37,71	1	0,008
2013	19	Fissurella latimarginata	1.Las Cruces	OA	5,9	17,04	1	0,125
2013	20	Fissurella latimarginata	1.Las Cruces	OA	5,5	13,865	1	0,045
2013	1	Fissurella latimarginata	7.Maitencillo	OA	6,2	27,73	0	2,18
2013	2	Fissurella latimarginata	7.Maitencillo	OA	7,3	59,985	1	2,41
2013	3	Fissurella latimarginata	7.Maitencillo	OA	5,7	24,645	0	2,09
2013	4	Fissurella latimarginata	7.Maitencillo	OA	7,9	46,06	0	2,855
2013	5	Fissurella latimarginata	7.Maitencillo	OA	10	88,895	1	6,665
2013	6	Fissurella latimarginata	7.Maitencillo	OA	8	66,695	0	5,925
2013	7	Fissurella latimarginata	7.Maitencillo	OA	8,1	52,84	1	1,97
2013	8	Fissurella latimarginata	7.Maitencillo	OA	9	92,315	1	8,865
2013	9	Fissurella latimarginata	7.Maitencillo	OA	8,4	61,83	1	3,995
2013	10	Fissurella latimarginata	7.Maitencillo	OA	9,3	89,885	0	9,06
2013	11	Fissurella latimarginata	7.Maitencillo	OA	9	71,445	0	3,95
2013	12	Fissurella latimarginata	7.Maitencillo	OA	7,6	54,095	0	4,985
2013	13	Fissurella latimarginata	7.Maitencillo	OA	7,2	38,215	0	1,92
2013	14	Fissurella latimarginata	7.Maitencillo	OA	5,8	22,26	1	0,83
2013	15	Fissurella latimarginata	7.Maitencillo	OA	6,8	29,26	0	1,505
2013	16	Fissurella latimarginata	7.Maitencillo	OA	5,1	23,415	0	0,48
2013	17	Fissurella latimarginata	7.Maitencillo	OA	6,1	18,79	0	0,675
2013	18	Fissurella latimarginata	7.Maitencillo	OA	5,1	21,58	0	0,255
2013	19	Fissurella latimarginata	7.Maitencillo	OA	6,5	23,03	1	0,625
2013	20	Fissurella latimarginata	7.Maitencillo	OA	5,2	21,025	0	0,515
2013	1	Fissurella latimarginata	6.Montemar	AM	8,5	32,305	0	0,115
2013	2	Fissurella latimarginata	6.Montemar	AM	8,1	31,4	1	0,115
2013	3	Fissurella latimarginata	6.Montemar	AM	7,5	26,395	1	0,365
2013	6	Fissurella latimarginata	6.Montemar	AM	7,9	24,885	0	0,335
2013	7	Fissurella latimarginata	6.Montemar	AM	7,9	34,17	1	0,185
2013	1	Fissurella latimarginata	4.Quintay	OA	6,6	44,27	1	4,03
2013	2	Fissurella latimarginata	4.Quintay	OA	6,4	48,94	0	7,02
2013	3	Fissurella latimarginata	4.Quintay	OA	6,79	40,62	0	2,33
2013	4	Fissurella latimarginata	4.Quintay	OA	6,93	41,57	1	1,78
2013	5	Fissurella latimarginata	4.Quintay	OA	7,4	67,05	0	12,85
2013	6	Fissurella latimarginata	4.Quintay	OA	7,1	44,06	1	5,68
2013	7	Fissurella latimarginata	4.Quintay	OA	6,84	48,28	0	5,98
2013	9	Fissurella latimarginata	4.Quintay	OA	6,8	34,63	1	1,14
2013	10	Fissurella latimarginata	4.Quintay	OA	7,17	52,85	1	5,33
2013	11	Fissurella latimarginata	4.Quintay	OA	6,85	34,28	0	0,81
2013	12	Fissurella latimarginata	4.Quintay	OA	7,14	57,28	1	8,55
2013	13	Fissurella latimarginata	4.Quintay	OA	6,48	40,31	0	6,14
2013	14	Fissurella latimarginata	4.Quintay	OA	7,08	48,86	1	6,04
2013	15	Fissurella latimarginata	4.Quintay	OA	7,08	46,01	0	2,93
2013	16	Fissurella latimarginata	4.Quintay	OA	6,5	43,7	1	5,61
2013	17	Fissurella latimarginata	4.Quintay	OA	7,5	40,54	1	1,46
2013	18	Fissurella latimarginata	4.Quintay	OA	6,72	44,54	1	4,39
2013	19	Fissurella latimarginata	4.Quintay	OA	6,5	43,88	1	5,45
2013	20	Fissurella latimarginata	4.Quintay	OA	6,8	33,98	0	3,34
2013	1	Fissurella latimarginata	4.Quintay	AM	8,64	93,7	1	15,36
2013	2	Fissurella latimarginata	4.Quintay	AM	8,78	105,47	1	16,77
2013	3	Fissurella latimarginata	4.Quintay	AM	8,21	77,2	0	10,75
2013	4	Fissurella latimarginata	4.Quintay	AM	8,07	61,02	1	6,77
2013	5	Fissurella latimarginata	4.Quintay	AM	8,76	92,52	1	13,76
2013	6	Fissurella latimarginata	4.Quintay	AM	8,72	98,3	1	16,12
2013	7	Fissurella latimarginata	4.Quintay	AM	8,43	96,73	1	15,34
2013	8	Fissurella latimarginata	4.Quintay	AM	8,73	101,42	0	17,02
2013	9	Fissurella latimarginata	4.Quintay	AM	8,6	89,6	1	13,48
2013	10	Fissurella latimarginata	4.Quintay	AM	8,84	102,99	0	13,97
2013	11	Fissurella latimarginata	4.Quintay	AM	8,7	97,74	0	18,56
2013	12	Fissurella latimarginata	4.Quintay	AM	7,53	65,22	1	7,17
2013	13	Fissurella latimarginata	4.Quintay	AM	9,09	100,74	0	16,25
2013	14	Fissurella latimarginata	4.Quintay	AM	8,14	72,68	0	8,25
2013	15	Fissurella latimarginata	4.Quintay	AM	8,79	88,76	0	7,11
2013	16	Fissurella latimarginata	4.Quintay	AM	8,42	83,82	0	13,13
2013	17	Fissurella latimarginata	4.Quintay	AM	7,3	52,6	1	4,56
2013	18	Fissurella latimarginata	4.Quintay	AM	8,39	87,97	0	13,39
2013	19	Fissurella latimarginata	4.Quintay	AM	7,61	53,14	1	2,12
2013	3	Fissurella latimarginata	6.Montemar	OA	8,1	58,55	1	1,08
2013	4	Fissurella latimarginata	6.Montemar	OA	7,64	39,62	1	0,95
2013	5	Fissurella latimarginata	6.Montemar	OA	6,4	24,6	0	1,56
2013	6	Fissurella latimarginata	6.Montemar	OA	8,33	66,19	0	4
2013	7	Fissurella latimarginata	6.Montemar	OA	6,4	28,24	0	0,67
2013	8	Fissurella latimarginata	6.Montemar	OA	7,31	39,08	1	1,48
2013	9	Fissurella latimarginata	6.Montemar	OA	7,28	36,54	1	1,05
2013	10	Fissurella latimarginata	6.Montemar	OA	9,29	87,43	1	4,43
2013	11	Fissurella latimarginata	6.Montemar	OA	8,1	48,81	1	1,09
2013	12	Fissurella latimarginata	6.Montemar	OA	8,05	49,43	0	1,26
2013	13	Fissurella latimarginata	6.Montemar	OA	6,83	33,5	0	0,83
2013	14	Fissurella latimarginata	6.Montemar	OA	6,44	28,17	1	0,82
2013	15	Fissurella latimarginata	6.Montemar	OA	8,7	80,43	0	4,42
2013	16	Fissurella latimarginata	6.Montemar	OA	6,83	32,4	1	1,01
2013	17	Fissurella latimarginata	6.Montemar	OA	7,19	35,41	0	0,92
2013	18	Fissurella latimarginata	6.Montemar	OA	7,05	36,2	0	1,61
2013	19	Fissurella latimarginata	6.Montemar	OA	8,19	66,89	1	4,99
2013	20	Fissurella latimarginata	6.Montemar	OA	6,47	27,54	0	0,48
2013	1	Fissurella latimarginata	2.El Quisco	OA	9,5	184,2	0	20,78
2013	2	Fissurella latimarginata	2.El Quisco	OA	10,7	168,01	0	11,65
2013	3	Fissurella latimarginata	2.El Quisco	OA	10,1	148,71	1	15,08
2013	4	Fissurella latimarginata	2.El Quisco	OA	10,1	199,92	0	22,26
2013	5	Fissurella latimarginata	2.El Quisco	OA	10,6	146,98	0	14,05
2013	6	Fissurella latimarginata	2.El Quisco	OA	11	189,22	0	16,38
2013	7	Fissurella latimarginata	2.El Quisco	OA	9,7	127,02	0	10,31
2013	8	Fissurella latimarginata	2.El Quisco	OA	10	154,51	0	15,72
2013	9	Fissurella latimarginata	2.El Quisco	OA	9,8	185,2	0	20
2013	10	Fissurella latimarginata	2.El Quisco	OA	9,6	161,75	1	15,55
2013	11	Fissurella latimarginata	2.El Quisco	OA	9,6	148,42	0	11,8
2013	12	Fissurella latimarginata	2.El Quisco	OA	10,2	181,91	0	19,71
2013	13	Fissurella latimarginata	2.El Quisco	OA	9,6	146,9	1	14,93
2013	14	Fissurella latimarginata	2.El Quisco	OA	10	154,98	0	11,92
2013	15	Fissurella latimarginata	2.El Quisco	OA	9,2	138,19	1	11,65
2013	16	Fissurella latimarginata	2.El Quisco	OA	9,3	117,81	0	11,64
2013	17	Fissurella latimarginata	2.El Quisco	OA	9,8	149,75	0	15,82
2013	18	Fissurella latimarginata	2.El Quisco	OA	9,3	126,17	1	12,73
2013	19	Fissurella latimarginata	2.El Quisco	OA	8,4	124,31	0	10
2013	20	Fissurella latimarginata	2.El Quisco	OA	9,1	132,52	1	18,85
2013	1	Fissurella latimarginata	2.El Quisco	AM	9,03	115,5	1	8
2013	2	Fissurella latimarginata	2.El Quisco	AM	10,77	233,36	0	17,74
2013	3	Fissurella latimarginata	2.El Quisco	AM	10,59	207,16	1	18,87
2013	4	Fissurella latimarginata	2.El Quisco	AM	10,77	179,22	1	11,22
2013	5	Fissurella latimarginata	2.El Quisco	AM	9,78	151,95	1	20,18
2013	6	Fissurella latimarginata	2.El Quisco	AM	8,83	113,13	0	10,55
2013	7	Fissurella latimarginata	2.El Quisco	AM	7,73	72,66	1	2,64
2013	8	Fissurella latimarginata	2.El Quisco	AM	9,91	153,97	1	12,27
2013	9	Fissurella latimarginata	2.El Quisco	AM	9,78	141,12	0	12,16
2013	10	Fissurella latimarginata	2.El Quisco	AM	9,57	145,14	1	14,68
2013	11	Fissurella latimarginata	2.El Quisco	AM	10,33	153,08	1	16,8
2013	12	Fissurella latimarginata	2.El Quisco	AM	9,97	171,88	1	10,14
2013	13	Fissurella latimarginata	2.El Quisco	AM	9,84	137,56	1	14,93
2013	14	Fissurella latimarginata	2.El Quisco	AM	9,57	139,05	1	9,09
2013	15	Fissurella latimarginata	2.El Quisco	AM	9	112,86	1	7,81
2013	16	Fissurella latimarginata	2.El Quisco	AM	10,61	203,86	1	11,54
2013	17	Fissurella latimarginata	2.El Quisco	AM	9,51	149	1	14,9
2013	18	Fissurella latimarginata	2.El Quisco	AM	9,5	134,97	1	14,18
2013	19	Fissurella latimarginata	2.El Quisco	AM	10,25	155,02	1	13,45
2013	20	Fissurella latimarginata	2.El Quisco	AM	9,81	159,89	0	17,64
2013	1	Fissurella latimarginata	5.Laguna Verde	AM	10,11	154,21	0	20,01
2013	2	Fissurella latimarginata	5.Laguna Verde	AM	8,65	74,75	0	5,71
2013	3	Fissurella latimarginata	5.Laguna Verde	AM	9,92	115,05	1	12,13
2013	4	Fissurella latimarginata	5.Laguna Verde	AM	9,44	138,52	0	13,46
2013	5	Fissurella latimarginata	5.Laguna Verde	AM	8,46	105,14	1	9,18
2013	6	Fissurella latimarginata	5.Laguna Verde	AM	7,78	71,94	1	10,15
2013	7	Fissurella latimarginata	5.Laguna Verde	AM	8,24	67,4	1	4,72
2013	8	Fissurella latimarginata	5.Laguna Verde	AM	8,39	74,45	0	7,67
2013	9	Fissurella latimarginata	5.Laguna Verde	AM	9,67	112,48	0	15,22
2013	10	Fissurella latimarginata	5.Laguna Verde	AM	8,07	84,03	0	14,88
2013	11	Fissurella latimarginata	5.Laguna Verde	AM	7,64	91,66	0	11,41
2013	12	Fissurella latimarginata	5.Laguna Verde	AM	8,82	92,83	0	9,64
2013	13	Fissurella latimarginata	5.Laguna Verde	AM	9,18	119,2	0	15,97
2013	14	Fissurella latimarginata	5.Laguna Verde	AM	8,38	86,12	0	9,75
2013	15	Fissurella latimarginata	5.Laguna Verde	AM	8,91	117,35	1	18,46
2013	16	Fissurella latimarginata	5.Laguna Verde	AM	10,85	176,94	1	18,88
2013	17	Fissurella latimarginata	5.Laguna Verde	AM	9,55	118,78	0	13,21
2013	18	Fissurella latimarginata	5.Laguna Verde	AM	9,65	133,42	1	16,5
2013	19	Fissurella latimarginata	5.Laguna Verde	AM	9,2	130,44	1	25,67
2013	20	Fissurella latimarginata	5.Laguna Verde	AM	10	142,81	0	13,75
2013	1	Fissurella latimarginata	5.Laguna Verde	OA	7,51	54,1	0	6,6
2013	2	Fissurella latimarginata	5.Laguna Verde	OA	8,11	68,15	0	9,52
2013	3	Fissurella latimarginata	5.Laguna Verde	OA	7	51,3	1	6,47
2013	4	Fissurella latimarginata	5.Laguna Verde	OA	7,56	59,04	0	6,39
2013	5	Fissurella latimarginata	5.Laguna Verde	OA	7,4	47,2	0	5,99
2013	6	Fissurella latimarginata	5.Laguna Verde	OA	7,88	69,6	0	8,56
2013	7	Fissurella latimarginata	5.Laguna Verde	OA	7,08	48,17	1	5,98
2013	8	Fissurella latimarginata	5.Laguna Verde	OA	7,64	60,25	1	5,34
2013	9	Fissurella latimarginata	5.Laguna Verde	OA	6,41	39,08	1	4,66
2013	10	Fissurella latimarginata	5.Laguna Verde	OA	6,73	38,82	1	2,65
2013	11	Fissurella latimarginata	5.Laguna Verde	OA	7,9	66,82	0	9,03
2013	12	Fissurella latimarginata	5.Laguna Verde	OA	6,85	40,27	0	3,42
2013	13	Fissurella latimarginata	5.Laguna Verde	OA	7,34	59,73	1	8,12
2013	14	Fissurella latimarginata	5.Laguna Verde	OA	6,75	46,51	1	7,17
2013	15	Fissurella latimarginata	5.Laguna Verde	OA	6,42	34,26	1	3,56
2013	16	Fissurella latimarginata	5.Laguna Verde	OA	6,17	30,86	0	4,86
2013	17	Fissurella latimarginata	5.Laguna Verde	OA	7,45	55,95	1	7,58
2013	18	Fissurella latimarginata	5.Laguna Verde	OA	7,42	58,24	1	6,86
2013	19	Fissurella latimarginata	5.Laguna Verde	OA	7,49	52,41	1	5,51
2013	20	Fissurella latimarginata	5.Laguna Verde	OA	6,6	39,91	1	4,46
2013	21	Fissurella latimarginata	5.Laguna Verde	OA	7,7	63,72	0	5,72
2013	22	Fissurella latimarginata	5.Laguna Verde	OA	7,56	62,39	0	8,77
2013	23	Fissurella latimarginata	5.Laguna Verde	OA	7,11	44,66	0	5,16
2013	24	Fissurella latimarginata	5.Laguna Verde	OA	6,73	42,67	1	5,27
2013	1	Fissurella latimarginata	1.Las Cruces	MPA	10,74	193,56	0	15
2013	2	Fissurella latimarginata	1.Las Cruces	MPA	10,01	179,82	1	17,96
2013	3	Fissurella latimarginata	1.Las Cruces	MPA	9,81	196,14	0	24,45
2013	4	Fissurella latimarginata	1.Las Cruces	MPA	9,65	150,63	1	15,27
2013	5	Fissurella latimarginata	1.Las Cruces	MPA	9,96	192,04	1	17,73
2013	6	Fissurella latimarginata	1.Las Cruces	MPA	10,6	169,48	0	18,23
2013	7	Fissurella latimarginata	1.Las Cruces	MPA	10,51	255,45	1	31,18
2013	8	Fissurella latimarginata	1.Las Cruces	MPA	9,56	133,23	0	13,35
2013	9	Fissurella latimarginata	1.Las Cruces	MPA	9,56	211,29	0	21,48
2013	10	Fissurella latimarginata	1.Las Cruces	MPA	10,56	217,1	1	21,05
2013	11	Fissurella latimarginata	1.Las Cruces	MPA	9,77	173,48	0	19,5
2013	12	Fissurella latimarginata	1.Las Cruces	MPA	10,51	177,14	0	19,82
2013	13	Fissurella latimarginata	1.Las Cruces	MPA	11,3	202,68	1	16,23
2013	14	Fissurella latimarginata	1.Las Cruces	MPA	9,96	151,15	1	13,49
2013	15	Fissurella latimarginata	1.Las Cruces	MPA	10,42	164,89	1	9,65
2013	16	Fissurella latimarginata	1.Las Cruces	MPA	9,8	139,13	0	15,37
2013	17	Fissurella latimarginata	1.Las Cruces	MPA	10,92	192,16	1	19,29
2013	18	Fissurella latimarginata	1.Las Cruces	MPA	11,11	202,94	1	14,74
2013	19	Fissurella latimarginata	1.Las Cruces	MPA	10,67	195,05	1	21,79
2013	20	Fissurella latimarginata	1.Las Cruces	MPA	11,33	239,54	0	25,64
2014	1	Fissurella latimarginata	4.Quintay	OA	8,53	97,05	0	9,87
2014	2	Fissurella latimarginata	4.Quintay	OA	8,85	94,91	1	7,35
2014	3	Fissurella latimarginata	4.Quintay	OA	8,2	76,89	0	6,99
2014	4	Fissurella latimarginata	4.Quintay	OA	8,45	67,22	0	3,19
2014	5	Fissurella latimarginata	4.Quintay	OA	7,89	55,75	0	4,55
2014	6	Fissurella latimarginata	4.Quintay	OA	7,95	53,91	0	1,31
2014	7	Fissurella latimarginata	4.Quintay	OA	8,3	67,07	1	5,24
2014	8	Fissurella latimarginata	4.Quintay	OA	9,25	102,91	0	11,59
2014	9	Fissurella latimarginata	4.Quintay	OA	8,63	80,58	1	6,5
2014	10	Fissurella latimarginata	4.Quintay	OA	9,22	103,9	1	14,86
2014	11	Fissurella latimarginata	4.Quintay	OA	9,32	112,88	1	12,6
2014	12	Fissurella latimarginata	4.Quintay	OA	8,92	79,33	0	2,69
2014	13	Fissurella latimarginata	4.Quintay	OA	8,46	63,34	0	5,79
2014	14	Fissurella latimarginata	4.Quintay	OA	9,72	103,9	1	6
2014	15	Fissurella latimarginata	4.Quintay	OA	8,3	77,09	0	7,7
2014	16	Fissurella latimarginata	4.Quintay	OA	8,62	68,8	0	2,08
2014	17	Fissurella latimarginata	4.Quintay	OA	8,52	73,65	0	8,66
2014	18	Fissurella latimarginata	4.Quintay	OA	7,9	65,58	1	2,64
2014	19	Fissurella latimarginata	4.Quintay	OA	7,96	67,57	0	3,34
2014	20	Fissurella latimarginata	4.Quintay	OA	7,89	44,39	1	1,32
2014	1	Fissurella latimarginata	4.Quintay	AM	8,83	88,95	0	6,6
2014	2	Fissurella latimarginata	4.Quintay	AM	9,11	102,43	0	7
2014	3	Fissurella latimarginata	4.Quintay	AM	8,545	76,72	1	2,38
2014	4	Fissurella latimarginata	4.Quintay	AM	9,31	94,9	0	3,99
2014	5	Fissurella latimarginata	4.Quintay	AM	9,16	87,36	1	4,26
2014	6	Fissurella latimarginata	4.Quintay	AM	8,645	74	0	2,22
2014	7	Fissurella latimarginata	4.Quintay	AM	9,87	104,75	1	5,75
2014	8	Fissurella latimarginata	4.Quintay	AM	8,855	95,27	0	6,63
2014	9	Fissurella latimarginata	4.Quintay	AM	8,46	74,57	1	3,18
2014	10	Fissurella latimarginata	4.Quintay	AM	8,19	70,23	1	4,68
2014	11	Fissurella latimarginata	4.Quintay	AM	8,2	72,85	1	2,55
2014	12	Fissurella latimarginata	4.Quintay	AM	8,33	63,47	1	0,59
2014	13	Fissurella latimarginata	4.Quintay	AM	8,7	73,51	0	4,13
2014	14	Fissurella latimarginata	4.Quintay	AM	9,5	98,74	1	2,74
2014	15	Fissurella latimarginata	4.Quintay	AM	8,11	71,35	1	6,06
2014	16	Fissurella latimarginata	4.Quintay	AM	9,5	99,26	1	2,23
2014	17	Fissurella latimarginata	4.Quintay	AM	9,5	98,06	1	4,89
2014	18	Fissurella latimarginata	4.Quintay	AM	9,49	101,47	1	6,52
2014	19	Fissurella latimarginata	4.Quintay	AM	8	58,76	1	0,65
2014	20	Fissurella latimarginata	4.Quintay	AM	9,42	63,73	0	2,07
2014	21	Fissurella latimarginata	4.Quintay	AM	8,005	58,73	1	2,62
2014	22	Fissurella latimarginata	4.Quintay	AM	7,81	56,62	0	3
2014	23	Fissurella latimarginata	4.Quintay	AM	8	13,76	0	1,53
2014	1	Fissurella latimarginata	7.Maitencillo	OA	10,05	124,17	0	20,27
2014	2	Fissurella latimarginata	7.Maitencillo	OA	10,2	145,61	1	17,07
2014	3	Fissurella latimarginata	7.Maitencillo	OA	9,59	110,63	1	13,36
2014	4	Fissurella latimarginata	7.Maitencillo	OA	8,2	59,44	0	4
2014	5	Fissurella latimarginata	7.Maitencillo	OA	8,86	98,69	1	12,08
2014	6	Fissurella latimarginata	7.Maitencillo	OA	9,21	106,8	1	41,88
2014	7	Fissurella latimarginata	7.Maitencillo	OA	9,45	102,98	1	11,95
2014	8	Fissurella latimarginata	7.Maitencillo	OA	9	77,72	1	7,91
2014	9	Fissurella latimarginata	7.Maitencillo	OA	8,99	107,47	0	16,02
2014	10	Fissurella latimarginata	7.Maitencillo	OA	9,04	85,16	1	10,91
2014	11	Fissurella latimarginata	7.Maitencillo	OA	9,55	101,51	1	15,42
2014	12	Fissurella latimarginata	7.Maitencillo	OA	9,19	74,04	1	7,48
2014	13	Fissurella latimarginata	7.Maitencillo	OA	8,68	91,37	1	13,6
2014	14	Fissurella latimarginata	7.Maitencillo	OA	8,5	56,76	0	7,45
2014	15	Fissurella latimarginata	7.Maitencillo	OA	8	69,54	1	12,22
2014	16	Fissurella latimarginata	7.Maitencillo	OA	8,12	75,55	1	12,7
2014	17	Fissurella latimarginata	7.Maitencillo	OA	8,34	69,46	0	11,57
2014	18	Fissurella latimarginata	7.Maitencillo	OA	8,9	76,44	0	10,75
2014	19	Fissurella latimarginata	7.Maitencillo	OA	8,84	90,63	0	14,62
2014	20	Fissurella latimarginata	7.Maitencillo	OA	7,345	53,03	1	8,11
2014	1	Fissurella latimarginata	7.Maitencillo	AM	7,9	58,82	1	1,66
2014	2	Fissurella latimarginata	7.Maitencillo	AM	9,36	100,2	1	7,2
2014	3	Fissurella latimarginata	7.Maitencillo	AM	7,55	52,74	1	5,02
2014	4	Fissurella latimarginata	7.Maitencillo	AM	8,24	67,7	1	9,35
2014	5	Fissurella latimarginata	7.Maitencillo	AM	8,08	59,75	0	5,97
2014	6	Fissurella latimarginata	7.Maitencillo	AM	8,6	87,21	0	6,19
2014	7	Fissurella latimarginata	7.Maitencillo	AM	8,2	64,3	0	8,67
2014	9	Fissurella latimarginata	7.Maitencillo	AM	7,81	54,36	1	3,81
2014	10	Fissurella latimarginata	7.Maitencillo	AM	7,37	38,02	0	0,8
2014	11	Fissurella latimarginata	7.Maitencillo	AM	7,82	56,31	0	7,58
2014	12	Fissurella latimarginata	7.Maitencillo	AM	8,02	56,22	1	5,12
2014	13	Fissurella latimarginata	7.Maitencillo	AM	6,75	36,54	1	1,07
2014	14	Fissurella latimarginata	7.Maitencillo	AM	6,93	34,77	0	1,21
2014	15	Fissurella latimarginata	7.Maitencillo	AM	7,32	41,88	1	2,69
2014	16	Fissurella latimarginata	7.Maitencillo	AM	6,83	33,8	0	2,27
2014	17	Fissurella latimarginata	7.Maitencillo	AM	6,5	29,16	1	3,35
2014	18	Fissurella latimarginata	7.Maitencillo	AM	6,42	32,88	1	0,21
2014	1	Fissurella latimarginata	3.Algarrobo	OA	7,87	77,24	0	5,66
2014	2	Fissurella latimarginata	3.Algarrobo	OA	8,83	105,32	1	20,26
2014	3	Fissurella latimarginata	3.Algarrobo	OA	7,61	77,81	1	7,4
2014	4	Fissurella latimarginata	3.Algarrobo	OA	7,5	66,82	1	0,06
2014	5	Fissurella latimarginata	3.Algarrobo	OA	7,12	57,52	0	1,6
2014	6	Fissurella latimarginata	3.Algarrobo	OA	7,11	50,35	1	1,57
2014	7	Fissurella latimarginata	3.Algarrobo	OA	9,36	128,35	0	24,15
2014	8	Fissurella latimarginata	3.Algarrobo	OA	8,32	79,65	1	10,27
2014	9	Fissurella latimarginata	3.Algarrobo	OA	8,17	76,37	1	9,37
2014	10	Fissurella latimarginata	3.Algarrobo	OA	7,32	45,94	1	5,33
2014	11	Fissurella latimarginata	3.Algarrobo	OA	7,36	62,16	0	2,28
2014	12	Fissurella latimarginata	3.Algarrobo	OA	6,96	55,64	1	6,81
2014	13	Fissurella latimarginata	3.Algarrobo	OA	7,05	61,87	1	6,93
2014	14	Fissurella latimarginata	3.Algarrobo	OA	6,75	46,62	1	3,08
2014	15	Fissurella latimarginata	3.Algarrobo	OA	7,81	63,75	0	9,37
2014	16	Fissurella latimarginata	3.Algarrobo	OA	8,23	72,42	1	7,15
2014	17	Fissurella latimarginata	3.Algarrobo	OA	8,64	105,19	0	14,45
2014	18	Fissurella latimarginata	3.Algarrobo	OA	7,57	64,68	1	7,16
2014	19	Fissurella latimarginata	3.Algarrobo	OA	8,28	89,2	0	11,66
2014	20	Fissurella latimarginata	3.Algarrobo	OA	7,97	80,25	1	7,33
2014	1	Fissurella latimarginata	3.Algarrobo	AM	10,57	202,72	0	14,11
2014	2	Fissurella latimarginata	3.Algarrobo	AM	10,63	163,96	0	9,73
2014	3	Fissurella latimarginata	3.Algarrobo	AM	9,02	118,31	0	7,35
2014	5	Fissurella latimarginata	3.Algarrobo	AM	9,51	102,7	0	4,07
2014	6	Fissurella latimarginata	3.Algarrobo	AM	8,86	100,45	0	8,21
2014	7	Fissurella latimarginata	3.Algarrobo	AM	9,11	153,55	0	7,1
2014	8	Fissurella latimarginata	3.Algarrobo	AM	10,12	117,08	0	5,76
2014	9	Fissurella latimarginata	3.Algarrobo	AM	9,8	126,2	1	8,75
2014	10	Fissurella latimarginata	3.Algarrobo	AM	9,41	93,61	0	5,63
2014	11	Fissurella latimarginata	3.Algarrobo	AM	9,44	125,6	0	4,61
2014	12	Fissurella latimarginata	3.Algarrobo	AM	9,24	97,67	0	6,44
2014	13	Fissurella latimarginata	3.Algarrobo	AM	8,92	103,32	0	11,93
2014	14	Fissurella latimarginata	3.Algarrobo	AM	9,94	137,38	1	9,94
2014	15	Fissurella latimarginata	3.Algarrobo	AM	8,45	74,5	0	5,6
2014	16	Fissurella latimarginata	3.Algarrobo	AM	8,71	92,02	0	6,58
2014	17	Fissurella latimarginata	3.Algarrobo	AM	8,2	64,95	1	3,03
2014	18	Fissurella latimarginata	3.Algarrobo	AM	7,12	58,31	0	6,17
2014	19	Fissurella latimarginata	3.Algarrobo	AM	8,15	62,52	0	1,82
2014	20	Fissurella latimarginata	3.Algarrobo	AM	7,76	54,94	0	2,55
2014	1	Fissurella latimarginata	5.Laguna Verde	OA	7,88	63,95	0	12,47
2014	2	Fissurella latimarginata	5.Laguna Verde	OA	7,17	43,22	0	5,27
2014	3	Fissurella latimarginata	5.Laguna Verde	OA	7,19	42,67	0	6,53
2014	4	Fissurella latimarginata	5.Laguna Verde	OA	6,39	33,08	1	5,09
2014	5	Fissurella latimarginata	5.Laguna Verde	OA	6,66	39,7	0	7,9
2014	6	Fissurella latimarginata	5.Laguna Verde	OA	7,42	56,78	0	7,21
2014	7	Fissurella latimarginata	5.Laguna Verde	OA	8,11	61,07	1	8,54
2014	8	Fissurella latimarginata	5.Laguna Verde	OA	8,11	63,65	0	7,69
2014	9	Fissurella latimarginata	5.Laguna Verde	OA	6,94	36,93	1	5,59
2014	10	Fissurella latimarginata	5.Laguna Verde	OA	8	49,1	0	3,34
2014	11	Fissurella latimarginata	5.Laguna Verde	OA	7,2	44,93	0	8,1
2014	12	Fissurella latimarginata	5.Laguna Verde	OA	6,39	35	1	4,51
2014	13	Fissurella latimarginata	5.Laguna Verde	OA	7	53,02	1	8,39
2014	14	Fissurella latimarginata	5.Laguna Verde	OA	6,49	48,1	0	11,65
2014	15	Fissurella latimarginata	5.Laguna Verde	OA	7,2	44,76	0	7,63
2014	16	Fissurella latimarginata	5.Laguna Verde	OA	6,78	42,76	1	6,98
2014	17	Fissurella latimarginata	5.Laguna Verde	OA	7,43	49,03	1	7,1
2014	18	Fissurella latimarginata	5.Laguna Verde	OA	7,75	55,45	1	9,69
2014	1	Fissurella latimarginata	1.Las Cruces	MPA	9,71	124,62	1	7,41
2014	2	Fissurella latimarginata	1.Las Cruces	MPA	9,39	118,73	0	8,5
2014	3	Fissurella latimarginata	1.Las Cruces	MPA	10,09	130,52	0	5,41
2014	4	Fissurella latimarginata	1.Las Cruces	MPA	9,5	122,05	1	7,38
2014	5	Fissurella latimarginata	1.Las Cruces	MPA	9,66	124,56	1	7,37
2014	6	Fissurella latimarginata	1.Las Cruces	MPA	10,58	209,39	1	37,18
2014	7	Fissurella latimarginata	1.Las Cruces	MPA	10,11	172,83	0	21,36
2014	8	Fissurella latimarginata	1.Las Cruces	MPA	9,45	165,15	0	19,12
2014	9	Fissurella latimarginata	1.Las Cruces	MPA	10,07	176,78	1	17,37
2014	10	Fissurella latimarginata	1.Las Cruces	MPA	18,6	175,34	1	19,74
2014	11	Fissurella latimarginata	1.Las Cruces	MPA	8,24	82,88	0	10,89
2014	12	Fissurella latimarginata	1.Las Cruces	MPA	11,41	215,63	1	33,8
2014	13	Fissurella latimarginata	1.Las Cruces	MPA	11,3	205,71	1	28,6
2014	14	Fissurella latimarginata	1.Las Cruces	MPA	11,2	182,63	0	15,11
2014	15	Fissurella latimarginata	1.Las Cruces	MPA	9,68	160,51	1	30,56
2014	16	Fissurella latimarginata	1.Las Cruces	MPA	8,5	93,46	0	10,65
2014	17	Fissurella latimarginata	1.Las Cruces	MPA	10,96	186,3	0	14,89
2014	18	Fissurella latimarginata	1.Las Cruces	MPA	6,6	52,68	0	2,16
2014	1	Fissurella latimarginata	8.Cachagua	OA	10,14	132,86	0	11,15
2014	2	Fissurella latimarginata	8.Cachagua	OA	9,1	93,46	0	9,22
2014	3	Fissurella latimarginata	8.Cachagua	OA	8,31	65,05	0	4,25
2014	4	Fissurella latimarginata	8.Cachagua	OA	8,86	105,65	1	12,22
2014	5	Fissurella latimarginata	8.Cachagua	OA	8,66	91,8	0	9,16
2014	6	Fissurella latimarginata	8.Cachagua	OA	8,78	105,78	1	79,91
2014	7	Fissurella latimarginata	8.Cachagua	OA	8,92	95,51	0	9,12
2014	8	Fissurella latimarginata	8.Cachagua	OA	9,12	90,48	0	4,26
2014	9	Fissurella latimarginata	8.Cachagua	OA	8,02	85,01	1	10,97
2014	10	Fissurella latimarginata	8.Cachagua	OA	8,12	70,47	1	8,83
2014	11	Fissurella latimarginata	8.Cachagua	OA	8,11	66,86	1	5,24
2014	12	Fissurella latimarginata	8.Cachagua	OA	7,75	70,95	0	9,82
2014	13	Fissurella latimarginata	8.Cachagua	OA	7,44	58,4	0	2,85
2014	14	Fissurella latimarginata	8.Cachagua	OA	8,4	76,3	1	8,27
2014	15	Fissurella latimarginata	8.Cachagua	OA	7,88	74,92	1	11,94
2014	16	Fissurella latimarginata	8.Cachagua	OA	6,35	46,14	0	4,54
2014	17	Fissurella latimarginata	8.Cachagua	OA	7,73	62,99	0	8,65
2014	18	Fissurella latimarginata	8.Cachagua	OA	7,54	44,8	1	1,95
2014	19	Fissurella latimarginata	8.Cachagua	OA	7,44	73,02	1	8
2014	20	Fissurella latimarginata	8.Cachagua	OA	8	57,57	0	3,7
2014	1	Fissurella latimarginata	9.Zapallar	AM	9,25	92,33	0	8,39
2014	2	Fissurella latimarginata	9.Zapallar	AM	9,97	100,48	1	6,4
2014	3	Fissurella latimarginata	9.Zapallar	AM	8,01	90,95	1	16,02
2014	4	Fissurella latimarginata	9.Zapallar	AM	9,02	76,67	0	12,25
2014	5	Fissurella latimarginata	9.Zapallar	AM	9,43	132,9	0	20,54
2014	6	Fissurella latimarginata	9.Zapallar	AM	10,73	154,79	1	11,86
2014	7	Fissurella latimarginata	9.Zapallar	AM	9,84	118,86	0	18,3
2014	8	Fissurella latimarginata	9.Zapallar	AM	8,71	80,1	1	5,89
2014	9	Fissurella latimarginata	9.Zapallar	AM	8,32	92,17	0	16,59
2014	10	Fissurella latimarginata	9.Zapallar	AM	8,02	102,42	1	16,15
2014	11	Fissurella latimarginata	9.Zapallar	AM	8,7	105,92	1	11,47
2014	12	Fissurella latimarginata	9.Zapallar	AM	10,13	144,61	0	18,2
2014	13	Fissurella latimarginata	9.Zapallar	AM	10,07	129,46	0	21,48
2014	14	Fissurella latimarginata	9.Zapallar	AM	7,88	75,54	1	6,51
2014	15	Fissurella latimarginata	9.Zapallar	AM	10,57	180,55	0	11,71
2014	16	Fissurella latimarginata	9.Zapallar	AM	8,28	103,23	1	16,32
2014	17	Fissurella latimarginata	9.Zapallar	AM	8,91	97	0	14,46
2014	18	Fissurella latimarginata	9.Zapallar	AM	8,97	96,91	0	18,6
2014	19	Fissurella latimarginata	9.Zapallar	AM	9,23	99,34	0	19,49
2014	20	Fissurella latimarginata	9.Zapallar	AM	10,22	151,72	0	21
2014	1	Fissurella latimarginata	11.El Sauce	AM	10,92	166,55	0	10,27
2014	2	Fissurella latimarginata	11.El Sauce	AM	10,96	166,55	0	10,27
2014	3	Fissurella latimarginata	11.El Sauce	AM	10,12	131,72	1	10,35
2014	4	Fissurella latimarginata	11.El Sauce	AM	10,18	159,58	1	9,14
2014	5	Fissurella latimarginata	11.El Sauce	AM	10,7	164,07	0	12,61
2014	6	Fissurella latimarginata	11.El Sauce	AM	10,03	141,13	0	7,77
2014	7	Fissurella latimarginata	11.El Sauce	AM	11	216,05	0	6,73
2014	8	Fissurella latimarginata	11.El Sauce	AM	11,8	205,44	0	11,05
2014	9	Fissurella latimarginata	11.El Sauce	AM	10,05	203,39	1	18,61
2014	10	Fissurella latimarginata	11.El Sauce	AM	12,05	243,7	0	16,46
2014	11	Fissurella latimarginata	11.El Sauce	AM	10,67	159,35	1	13,99
2014	12	Fissurella latimarginata	11.El Sauce	AM	9,105	126,96	0	11,3
2014	13	Fissurella latimarginata	11.El Sauce	AM	10,4	140,73	1	8,45
2014	14	Fissurella latimarginata	11.El Sauce	AM	9,84	130,63	0	11,07
2014	15	Fissurella latimarginata	11.El Sauce	AM	8,5	88,55	1	6,9
2014	16	Fissurella latimarginata	11.El Sauce	AM	8,75	89	1	6,3
2014	17	Fissurella latimarginata	11.El Sauce	AM	8,19	100,75	0	6,5
2014	18	Fissurella latimarginata	11.El Sauce	AM	9,24	121,58	0	6,4
2014	19	Fissurella latimarginata	11.El Sauce	AM	8,32	85,71	0	4,49
2014	20	Fissurella latimarginata	11.El Sauce	AM	8,4	91,94	1	6,4
2014	1	Fissurella latimarginata	12.Temblador	AM	7,08	46,54	1	5,25
2014	2	Fissurella latimarginata	12.Temblador	AM	6,41	28,62	1	2,48
2014	3	Fissurella latimarginata	12.Temblador	AM	6,05	31,62	1	4,19
2014	4	Fissurella latimarginata	12.Temblador	AM	6,39	32,88	1	4,47
2014	5	Fissurella latimarginata	12.Temblador	AM	6,51	39,62	1	4,22
2014	6	Fissurella latimarginata	12.Temblador	AM	6,97	34,09	1	3,54
2014	7	Fissurella latimarginata	12.Temblador	AM	6,26	42,31	1	4,11
2014	8	Fissurella latimarginata	12.Temblador	AM	6,08	26,1	1	1,15
2014	9	Fissurella latimarginata	12.Temblador	AM	6,99	37,09	0	4,61
2014	10	Fissurella latimarginata	12.Temblador	AM	6,55	41	1	3,44
2014	11	Fissurella latimarginata	12.Temblador	AM	6,64	38,24	1	3,57
2014	12	Fissurella latimarginata	12.Temblador	AM	7	38,59	1	3,78
2014	14	Fissurella latimarginata	12.Temblador	AM	7,4	39,29	1	2,1
2014	15	Fissurella latimarginata	12.Temblador	AM	6,5	31,23	1	1,97
2014	16	Fissurella latimarginata	12.Temblador	AM	7,16	44,79	1	1,74
2014	17	Fissurella latimarginata	12.Temblador	AM	6,92	34,63	1	2,46
2014	18	Fissurella latimarginata	12.Temblador	AM	7,81	40,71	1	3,3
2014	19	Fissurella latimarginata	12.Temblador	AM	6,31	31,87	1	3,13
2014	1	Fissurella latimarginata	6.Montemar	AM	8,72	88,55	0	4,57
2014	3	Fissurella latimarginata	6.Montemar	AM	9,27	93,14	0	2,93
2014	9	Fissurella latimarginata	6.Montemar	AM	8,32	66,33	1	0,4
2014	15	Fissurella latimarginata	6.Montemar	AM	7,06	34,21	1	0,13
2014	22	Fissurella latimarginata	6.Montemar	AM	6	23,07	1	0,09
2014	23	Fissurella latimarginata	6.Montemar	AM	6,27	33,2	1	0,42
