# Supplementary material for: Egg production patterns of two invertebrate species in rocky subtidal areas under different fishing regimes along the coast of central Chile
Source: PLoS One. 2017 May 8;12(5):e0176758. doi: 10.1371/journal.pone.0176758 (PMC5421777; doi:10.1371/journal.pone.0176758)
Supplement: S3 Table — (CSV) [file pone.0176758.s003.csv]

year	num	sp	site	protection	length	weight	sex	peso_hg
2012	1	Loxechinus albus	4.Quintay	OA	9,67	318,73	0	73,23
2012	2	Loxechinus albus	4.Quintay	OA	8,89	371,06	0	45,75
2012	3	Loxechinus albus	4.Quintay	OA	12,83	596,73	0	65,15
2012	4	Loxechinus albus	4.Quintay	OA	11,7	374,41	0	66,68
2012	5	Loxechinus albus	4.Quintay	OA	NA	340,31	0	61,61
2012	6	Loxechinus albus	4.Quintay	OA	10,35	432,77	0	63,64
2012	7	Loxechinus albus	4.Quintay	OA	10	366,52	1	68,6
2012	8	Loxechinus albus	4.Quintay	OA	11,42	481,08	0	92,88
2012	9	Loxechinus albus	4.Quintay	OA	11,2	545,12	1	65,64
2012	10	Loxechinus albus	4.Quintay	OA	11,8	520,12	1	46,93
2012	11	Loxechinus albus	4.Quintay	OA	10,82	442,64	1	68,23
2012	12	Loxechinus albus	4.Quintay	OA	11,9	542,61	0	71,74
2012	13	Loxechinus albus	4.Quintay	OA	12,09	700	1	119,63
2012	14	Loxechinus albus	4.Quintay	OA	11,13	486,57	0	66,54
2012	15	Loxechinus albus	4.Quintay	OA	10,3	394,13	1	55,64
2012	16	Loxechinus albus	4.Quintay	OA	10,13	392,39	1	56,69
2012	17	Loxechinus albus	4.Quintay	OA	10,12	383,1	1	83,38
2012	18	Loxechinus albus	4.Quintay	OA	10,35	310,83	1	52,43
2012	19	Loxechinus albus	4.Quintay	OA	9	376,62	1	51,05
2012	20	Loxechinus albus	4.Quintay	OA	9,73	347,02	0	35,99
2012	1	Loxechinus albus	6.Maitencillo	OA	9,77	400,16	1	76,9
2012	2	Loxechinus albus	6.Maitencillo	OA	10,03	375,69	1	40,07
2012	3	Loxechinus albus	6.Maitencillo	OA	9,6	413,74	0	78,25
2012	4	Loxechinus albus	6.Maitencillo	OA	9,26	296,31	0	57,34
2012	5	Loxechinus albus	6.Maitencillo	OA	10,9	444,36	1	67,18
2012	6	Loxechinus albus	6.Maitencillo	OA	8,43	339,78	1	36,06
2012	7	Loxechinus albus	6.Maitencillo	OA	8,96	272,92	1	45,74
2012	8	Loxechinus albus	6.Maitencillo	OA	7,79	154,7	0	23,76
2012	9	Loxechinus albus	6.Maitencillo	OA	8,81	248,79	0	44,78
2012	10	Loxechinus albus	6.Maitencillo	OA	7,8	130,06	1	15,98
2012	11	Loxechinus albus	6.Maitencillo	OA	7,75	177,83	1	28,84
2012	12	Loxechinus albus	6.Maitencillo	OA	8,21	173,44	0	31,01
2012	13	Loxechinus albus	6.Maitencillo	OA	7,7	173,63	0	31,81
2012	14	Loxechinus albus	6.Maitencillo	OA	7,73	146,01	0	19,48
2012	15	Loxechinus albus	6.Maitencillo	OA	7,43	144,12	0	7,26
2012	16	Loxechinus albus	6.Maitencillo	OA	7,1	112,58	1	11
2012	17	Loxechinus albus	6.Maitencillo	OA	6,7	109,75	1	6,97
2012	1	Loxechinus albus	1.Las Cruces	MPA	10,37	374,96	1	98,72
2012	2	Loxechinus albus	1.Las Cruces	MPA	9,65	237,06	1	34,47
2012	3	Loxechinus albus	1.Las Cruces	MPA	9,72	348,86	0	72,28
2012	4	Loxechinus albus	1.Las Cruces	MPA	10,08	311,67	0	80,14
2012	5	Loxechinus albus	1.Las Cruces	MPA	9,8	296,29	0	78,7
2012	6	Loxechinus albus	1.Las Cruces	MPA	10,32	370,36	1	89,74
2012	7	Loxechinus albus	1.Las Cruces	MPA	9,57	328,94	1	55,47
2012	8	Loxechinus albus	1.Las Cruces	MPA	11,37	530,46	1	91,87
2012	9	Loxechinus albus	1.Las Cruces	MPA	10,08	423,13	1	85,8
2012	10	Loxechinus albus	1.Las Cruces	MPA	11,42	525,09	0	96,48
2012	11	Loxechinus albus	1.Las Cruces	MPA	9,09	280,32	0	31,19
2012	1	Loxechinus albus	6.Maitencillo	AM	8,77	206,47	1	34,86
2012	2	Loxechinus albus	6.Maitencillo	AM	9,86	301,72	0	46,25
2012	3	Loxechinus albus	6.Maitencillo	AM	9,56	318,7	0	60,61
2012	4	Loxechinus albus	6.Maitencillo	AM	9,75	239,76	0	46,65
2012	5	Loxechinus albus	6.Maitencillo	AM	8,94	258,56	0	46,17
2012	6	Loxechinus albus	6.Maitencillo	AM	9,25	239,68	1	32,8
2012	7	Loxechinus albus	6.Maitencillo	AM	8,3	186,21	1	29,72
2012	8	Loxechinus albus	6.Maitencillo	AM	9,06	235,78	1	44,29
2012	9	Loxechinus albus	6.Maitencillo	AM	8,94	257,03	1	40,83
2012	10	Loxechinus albus	6.Maitencillo	AM	9,2	295,23	1	77,21
2012	11	Loxechinus albus	6.Maitencillo	AM	8,64	222,29	0	35,74
2012	12	Loxechinus albus	6.Maitencillo	AM	8,64	197,9	0	32,93
2012	13	Loxechinus albus	6.Maitencillo	AM	9,35	234,94	1	48,25
2012	14	Loxechinus albus	6.Maitencillo	AM	9,2	280,93	0	44,99
2012	15	Loxechinus albus	6.Maitencillo	AM	8,85	247,28	1	32,96
2012	16	Loxechinus albus	6.Maitencillo	AM	9,75	267,06	0	52,19
2012	17	Loxechinus albus	6.Maitencillo	AM	9,87	244,61	1	49,22
2012	18	Loxechinus albus	6.Maitencillo	AM	9,05	263,89	0	44,29
2012	1	Loxechinus albus	2.El Quisco	OA	10,15	341,73	1	84,95
2012	2	Loxechinus albus	2.El Quisco	OA	9,84	384,81	0	84,36
2012	3	Loxechinus albus	2.El Quisco	OA	11,16	415,16	0	102,04
2012	4	Loxechinus albus	2.El Quisco	OA	11,44	460,09	0	81,69
2012	5	Loxechinus albus	2.El Quisco	OA	10,9	409,73	0	65,41
2012	6	Loxechinus albus	2.El Quisco	OA	10,35	424,14	1	81,84
2012	7	Loxechinus albus	2.El Quisco	OA	8,66	203,44	0	35,9
2012	8	Loxechinus albus	2.El Quisco	OA	8,53	233,06	1	37,42
2012	9	Loxechinus albus	2.El Quisco	OA	8,23	175,62	0	28,48
2012	10	Loxechinus albus	2.El Quisco	OA	11,58	412,08	0	88,32
2012	1	Loxechinus albus	2.El Quisco	AM	9,07	219,06	1	24,74
2012	2	Loxechinus albus	2.El Quisco	AM	11,32	548,58	0	93,4
2012	3	Loxechinus albus	2.El Quisco	AM	10,93	534,75	1	120,7
2012	4	Loxechinus albus	2.El Quisco	AM	8,93	263,04	1	36,63
2012	5	Loxechinus albus	2.El Quisco	AM	9,06	258,19	1	49,22
2012	6	Loxechinus albus	2.El Quisco	AM	7,65	167,43	1	4,55
2012	7	Loxechinus albus	2.El Quisco	AM	8,92	267,51	1	37,35
2012	8	Loxechinus albus	2.El Quisco	AM	9,96	353,81	1	39,2
2012	9	Loxechinus albus	2.El Quisco	AM	9,52	321,64	0	46,3
2012	10	Loxechinus albus	2.El Quisco	AM	8,48	242,06	0	39,77
2012	11	Loxechinus albus	2.El Quisco	AM	9,37	304,92	0	31,65
2012	12	Loxechinus albus	2.El Quisco	AM	8,32	202,68	0	25,44
2012	13	Loxechinus albus	2.El Quisco	AM	8,34	238,75	1	21,55
2012	14	Loxechinus albus	2.El Quisco	AM	8,77	262,08	1	22,23
2012	15	Loxechinus albus	2.El Quisco	AM	9,55	214,44	1	21,63
2012	16	Loxechinus albus	2.El Quisco	AM	8,05	189,97	1	25,36
2012	17	Loxechinus albus	2.El Quisco	AM	9,67	333,46	1	40,49
2012	18	Loxechinus albus	2.El Quisco	AM	9,1	288,74	1	41,8
2012	19	Loxechinus albus	2.El Quisco	AM	9,3	265,03	1	36
2012	20	Loxechinus albus	2.El Quisco	AM	9,51	282,37	1	NA
2012	1	Loxechinus albus	5.Laguna Verde	OA	9,34	257,87	1	21,26
2012	2	Loxechinus albus	5.Laguna Verde	OA	7,72	178,79	0	18,02
2012	3	Loxechinus albus	5.Laguna Verde	OA	7,26	110,65	1	12,45
2012	4	Loxechinus albus	5.Laguna Verde	OA	7,19	132,17	0	10,29
2012	5	Loxechinus albus	5.Laguna Verde	OA	7,99	131,3	0	10,79
2012	6	Loxechinus albus	5.Laguna Verde	OA	7,45	151,36	1	23,31
2012	7	Loxechinus albus	5.Laguna Verde	OA	7,28	149,98	0	23,21
2012	8	Loxechinus albus	5.Laguna Verde	OA	7,65	159,24	1	16,12
2012	9	Loxechinus albus	5.Laguna Verde	OA	7,23	140,24	0	18,3
2012	10	Loxechinus albus	5.Laguna Verde	OA	7,25	150,37	0	21,05
2012	11	Loxechinus albus	5.Laguna Verde	OA	7,31	140,87	1	14,43
2012	12	Loxechinus albus	5.Laguna Verde	OA	6,98	111,81	0	10,34
2012	13	Loxechinus albus	5.Laguna Verde	OA	7,2	112,29	1	22,05
2012	14	Loxechinus albus	5.Laguna Verde	OA	7,26	150,83	1	20,37
2012	15	Loxechinus albus	5.Laguna Verde	OA	7,06	113,22	1	11,85
2012	16	Loxechinus albus	5.Laguna Verde	OA	7,14	131,87	0	10,25
2012	17	Loxechinus albus	5.Laguna Verde	OA	7,13	132,44	0	19,8
2012	18	Loxechinus albus	5.Laguna Verde	OA	6,8	132,67	1	9,45
2012	19	Loxechinus albus	5.Laguna Verde	OA	6,75	NA	1	10,84
2012	20	Loxechinus albus	5.Laguna Verde	OA	7,02	101,25	1	17,71
2012	1	Loxechinus albus	4.Quintay	AM	9,77	271,7	0	23,4
2012	2	Loxechinus albus	4.Quintay	AM	9,55	296,8	0	28,8
2012	3	Loxechinus albus	4.Quintay	AM	9,63	286,4	1	37,1
2012	4	Loxechinus albus	4.Quintay	AM	9,44	254,7	0	25,9
2012	5	Loxechinus albus	4.Quintay	AM	9,88	302,6	0	39,3
2012	6	Loxechinus albus	4.Quintay	AM	9,53	218,9	0	24,6
2012	7	Loxechinus albus	4.Quintay	AM	10,04	299,1	1	55,9
2012	8	Loxechinus albus	4.Quintay	AM	9,76	231,5	1	46,4
2012	9	Loxechinus albus	4.Quintay	AM	9,84	249,7	0	49,14
2012	10	Loxechinus albus	4.Quintay	AM	9,54	240,05	1	44,5
2012	11	Loxechinus albus	4.Quintay	AM	9,96	272,9	1	45,1
2012	12	Loxechinus albus	4.Quintay	AM	9,38	264,8	1	38,6
2012	13	Loxechinus albus	4.Quintay	AM	9,6	262	1	26,3
2012	14	Loxechinus albus	4.Quintay	AM	9,6	230,5	1	46,5
2012	15	Loxechinus albus	4.Quintay	AM	9,44	266,6	1	27,8
2012	16	Loxechinus albus	4.Quintay	AM	9,62	176,2	1	16,8
2012	17	Loxechinus albus	4.Quintay	AM	8,92	191,5	0	17,6
2012	18	Loxechinus albus	4.Quintay	AM	9,1	238,8	1	33,6
2012	19	Loxechinus albus	4.Quintay	AM	8,96	217,6	0	40,9
2012	20	Loxechinus albus	4.Quintay	AM	9,37	283,7	1	27,9
2012	1	Loxechinus albus	1.Las Cruces	OA	7,76	155,49	0	20,18
2012	2	Loxechinus albus	1.Las Cruces	OA	8,34	179,42	1	24,02
2012	3	Loxechinus albus	1.Las Cruces	OA	7,56	137,03	1	18,1
2012	4	Loxechinus albus	1.Las Cruces	OA	7,21	142,78	0	28,83
2012	5	Loxechinus albus	1.Las Cruces	OA	7,66	172,23	1	29,58
2012	6	Loxechinus albus	1.Las Cruces	OA	9,84	360,42	1	40,05
2012	7	Loxechinus albus	1.Las Cruces	OA	7,29	160,18	1	19,68
2012	8	Loxechinus albus	1.Las Cruces	OA	6,58	112,86	1	10,13
2012	9	Loxechinus albus	1.Las Cruces	OA	6,73	134,99	1	11,8
2012	10	Loxechinus albus	1.Las Cruces	OA	7,37	165,04	1	14,72
2012	11	Loxechinus albus	1.Las Cruces	OA	7,36	153,04	0	13,21
2012	12	Loxechinus albus	1.Las Cruces	OA	7,49	106,06	0	20,02
2012	13	Loxechinus albus	1.Las Cruces	OA	7,24	154,4	1	19,3
2012	14	Loxechinus albus	1.Las Cruces	OA	7,42	162,26	1	13,89
2012	15	Loxechinus albus	1.Las Cruces	OA	6,53	110,65	0	6,68
2012	16	Loxechinus albus	1.Las Cruces	OA	7,21	155,45	0	28,02
2012	17	Loxechinus albus	1.Las Cruces	OA	4,65	40,51	1	0
2012	18	Loxechinus albus	1.Las Cruces	OA	5,27	53,06	1	0
2012	19	Loxechinus albus	1.Las Cruces	OA	5,36	64,34	1	1,19
2012	20	Loxechinus albus	1.Las Cruces	OA	6,14	100,06	1	7,56
2012	1	Loxechinus albus	5.Laguna Verde	AM	9,01	296,3	0	35,44
2012	2	Loxechinus albus	5.Laguna Verde	AM	9,71	356,73	1	44,5
2012	3	Loxechinus albus	5.Laguna Verde	AM	9,61	308,17	0	31,55
2012	4	Loxechinus albus	5.Laguna Verde	AM	9,59	316,45	0	33
2012	5	Loxechinus albus	5.Laguna Verde	AM	9,26	295,16	1	47,27
2012	6	Loxechinus albus	5.Laguna Verde	AM	9,34	291,9	0	25,2
2012	7	Loxechinus albus	5.Laguna Verde	AM	9,28	293,32	0	38,02
2012	8	Loxechinus albus	5.Laguna Verde	AM	9,76	391	0	44,72
2012	9	Loxechinus albus	5.Laguna Verde	AM	9,6	NA	1	45,8
2012	10	Loxechinus albus	5.Laguna Verde	AM	9,05	265,91	0	25,32
2012	11	Loxechinus albus	5.Laguna Verde	AM	8,77	249,24	1	21,98
2012	12	Loxechinus albus	5.Laguna Verde	AM	9,04	213,21	1	33,51
2012	13	Loxechinus albus	5.Laguna Verde	AM	8,76	270,67	0	28,37
2012	14	Loxechinus albus	5.Laguna Verde	AM	9,92	338,72	0	68,56
2012	15	Loxechinus albus	5.Laguna Verde	AM	9,24	308,96	0	36,61
2012	16	Loxechinus albus	5.Laguna Verde	AM	9,43	331,86	1	52,32
2012	17	Loxechinus albus	5.Laguna Verde	AM	9,76	337,08	1	54,13
2012	18	Loxechinus albus	5.Laguna Verde	AM	9,3	321,22	1	45,27
2012	19	Loxechinus albus	5.Laguna Verde	AM	9,37	317,85	0	34,64
2012	20	Loxechinus albus	5.Laguna Verde	AM	9,17	293,36	1	35,47
