# Supplementary material for: Egg production patterns of two invertebrate species in rocky subtidal areas under different fishing regimes along the coast of central Chile
Source: PLoS One. 2017 May 8;12(5):e0176758. doi: 10.1371/journal.pone.0176758 (PMC5421777; doi:10.1371/journal.pone.0176758)
Supplement: S4 Table — (CSV) [file pone.0176758.s004.csv]

proteccion	sitio	managment	transecto	num.lapa	dens.lapa	num.erizo	dens.erizo
MPA	1.las cruces	managment	1	9	0,09	45	0,45
MPA	1.las cruces	managment	2	9	0,09	0	0
MPA	1.las cruces	managment	3	4	0,04	0	0
MPA	1.las cruces	managment	4	9	0,09	0	0
OA	1.las cruces	no_managment	1	10	0,1	0	0
OA	1.las cruces	no_managment	2	11	0,11	21	0,21
OA	1.las cruces	no_managment	3	6	0,06	6	0,06
OA	1.las cruces	no_managment	4	11	0,11	14	0,14
AM	2.el quisco	managment	1	10	0,1	0	0
AM	2.el quisco	managment	2	11	0,11	0	0
AM	2.el quisco	managment	3	5	0,05	0	0
AM	2.el quisco	managment	4	9	0,09	0	0
OA	2.el quisco	no_managment	1	5	0,05	0	0
OA	2.el quisco	no_managment	2	9	0,09	0	0
OA	2.el quisco	no_managment	3	7	0,07	0	0
OA	2.el quisco	no_managment	4	11	0,11	0	0
AM	3.quintay	managment	1	16	0,16	0	0
AM	3.quintay	managment	2	13	0,13	0	0
AM	3.quintay	managment	3	17	0,17	25	0,25
AM	3.quintay	managment	4	10	0,1	0	0
OA	3.quintay	no_managment	1	14	0,14	0	0
OA	3.quintay	no_managment	2	10	0,1	0	0
OA	3.quintay	no_managment	3	15	0,15	0	0
OA	3.quintay	no_managment	4	7	0,07	16	0,16
AM	4.laguna verde	managment	1	24	0,24	0	0
AM	4.laguna verde	managment	2	25	0,25	12	0,12
AM	4.laguna verde	managment	3	22	0,22	0	0
AM	4.laguna verde	managment	4	20	0,2	20	0,2
OA	4.laguna verde	no_managment	1	7	0,07	8	0,08
OA	4.laguna verde	no_managment	2	4	0,04	0	0
OA	4.laguna verde	no_managment	3	6	0,06	0	0
OA	4.laguna verde	no_managment	4	8	0,08	0	0
AM	6.maitencillo	managment	1	5	0,05	0	0
AM	6.maitencillo	managment	2	6	0,06	0	0
AM	6.maitencillo	managment	3	5	0,05	0	0
AM	6.maitencillo	managment	4	8	0,08	0	0
OA	6.maitencillo	no_managment	1	5	0,05	0	0
OA	6.maitencillo	no_managment	2	5	0,05	0	0
OA	6.maitencillo	no_managment	3	7	0,07	0	0
OA	6.maitencillo	no_managment	4	5	0,05	0	0
AM	5.montemar	managment	1	186	1,86	12	0,12
AM	5.montemar	managment	2	100	1	23	0,23
AM	5.montemar	managment	3	10	0,1	0	0
AM	5.montemar	managment	4	95	0,95	13	0,13
OA	5.montemar	no_managment	1	4	0,04	0	0
OA	5.montemar	no_managment	2	4	0,04	0	0
OA	5.montemar	no_managment	3	2	0,02	0	0
OA	5.montemar	no_managment	4	6	0,06	0	0
