# Supplementary material for: Egg production patterns of two invertebrate species in rocky subtidal areas under different fishing regimes along the coast of central Chile
Source: PLoS One. 2017 May 8;12(5):e0176758. doi: 10.1371/journal.pone.0176758 (PMC5421777; doi:10.1371/journal.pone.0176758)
Supplement: S5 Table — (CSV) [file pone.0176758.s005.csv]

fecha	num	sitio	categoria	longitud	peso_htotal	peso_hg	peso_frag	vol_dil	vol_alic	num_huevos	DE	CV	num_huevos_ml	num_huevos_gr	fecundidad
26/08/2012	1	2.El Quisco	OA	8,68	94,51	3,92	0,04131	100	3	92	20,7049856	22,47	30,71	74336,32	291398,37
26/08/2012	8	2.El Quisco	OA	8	78,6	3,32	0,02559	100	3	48	7,348469228	15,31	16	62524,42	207581,09
26/08/2012	10	2.El Quisco	OA	7,07	61,6	0,7	0,04695	100	3	110	19,37920461	17,6	36,71	78186,01	54730,21
26/08/2012	12	2.El Quisco	OA	7,5	54,8	2,14	0,03399	100	3	59	14,67687686	24,72	19,79	58227,91	124607,73
26/08/2012	13	2.El Quisco	OA	7,95	77,26	7,1	0,05566	100	3	164	8,927285622	5,43	54,79	98439,93	698923,52
26/08/2012	14	2.El Quisco	OA	7,19	56,96	1,64	0,07091	100	3	183	14,41663226	7,88	60,96	85965,78	140983,88
26/08/2012	18	2.El Quisco	OA	7,62	64,44	2,07	0,04405	100	3	89	13,24494513	14,88	29,67	67347,71	139409,76
26/08/2012	19	2.El Quisco	OA	7,43	54,41	2,73	0,02391	100	3	40	14,12128586	34,98	13,46	56287,47	153664,78
26/08/2012	4	2.El Quisco	AM	8,2	108	15,6	0,40719	200	3	880	83,45571965	9,49	293,17	143995,02	2246322,36
26/08/2012	6	2.El Quisco	AM	9	125,05	21,37	0,10626	100	3	420	47,97246234	11,42	140,08	131830,73	2817222,69
26/08/2012	7	2.El Quisco	AM	9,56	136,64	18,94	0,16549	200	3	393	35,3288126	8,99	131,04	158368,08	2999491,41
26/08/2012	8	2.El Quisco	AM	9,22	135,3	24,26	0,09979	100	3	267	16,53081538	6,19	88,96	89145,54	2162670,78
26/08/2012	10	2.El Quisco	AM	9,5	142,13	20,78	0,09744	100	3	247	16,55294536	6,7	82,33	84496,44	1755836,07
26/08/2012	13	2.El Quisco	AM	9,79	187,7	42,72	0,03613	100	3	89	13,06850084	14,64	29,75	82341,54	3517630,78
03/09/2012	4	1.Las Cruces	OA	8,37	80,48	7,85	0,2876	100	3	605	34,278273	5,67	201,5	70062,59	549991,31
03/09/2012	5	1.Las Cruces	OA	8,69	110,05	13,8	0,6605	200	3	1320	108,7213564	8,23	440,11	133266,04	1839071,41
03/09/2012	6	1.Las Cruces	OA	7,6	62,43	7,61	0,20002	100	3	388	30,0499584	7,74	129,33	64660,2	492064,13
03/09/2012	8	1.Las Cruces	OA	7,3	38,98	0,26	0,10031	100	3	134	8,888194417	6,63	44,67	44528,63	11577,44
12/09/2012	12	1.Las Cruces	OA	8,62	106,24	10,93	0,05888	100	3	218	10,39230485	4,77	72,67	123414,86	1348924,37
12/09/2012	13	1.Las Cruces	OA	9,95	192,33	33,59	0,03885	100	3	223	6,110100927	2,74	74,44	191620,19	6436522,24
12/09/2012	14	1.Las Cruces	OA	9,72	137,03	13,21	0,04276	100	3	167	25,25602238	15,09	55,78	130443,82	1723162,87
12/09/2012	16	1.Las Cruces	OA	10,03	133,11	16,69	0,0694	100	3	128	16,6454627	12,98	42,75	61599,42	1028094,38
03/09/2012	1	1.Las Cruces	MPA	9,84	159,67	43,3	0,06393	100	3	186	8,286535263	4,46	62	96981,07	4199280,46
03/09/2012	5	1.Las Cruces	MPA	8,7	92,94	17,86	0,10071	100	3	191	4,725815626	2,48	63,56	63107,49	1127099,81
03/09/2012	8	1.Las Cruces	MPA	9,15	91,73	14,16	0,17788	100	3	465	7,637626158	1,64	155,11	87199,86	1234750,02
03/09/2012	11	1.Las Cruces	MPA	9,1	114,87	27,09	0,16592	100	3	426	31,77000682	7,45	142,11	85650,38	2320268,8
18/08/2012	1	3.Quintay	OA	8,64	85,77	6,4	0,1038	100	3	261	3	1,15	87	83815,03	536416,18
18/08/2012	3	3.Quintay	OA	7,7	52,16	3,73	0,06165	100	3	109	18,33030278	16,82	36,33	58934,85	219826,98
18/08/2012	6	3.Quintay	OA	8,62	99,58	10,66	0,09862	100	3	217	1,527525232	0,71	72,22	73232,84	780662,02
18/08/2012	7	3.Quintay	OA	8,7	72,91	2,51	0,03848	100	3	82	4,509249753	5,52	27,22	70743,82	177566,99
18/08/2012	10	3.Quintay	OA	7,84	77,33	11,68	0,0427	100	3	122	8,020806277	6,59	40,56	94977,88	1109341,66
18/08/2012	11	3.Quintay	OA	8	67,6	4,94	0,11817	100	3	362	53,78644944	14,86	120,63	102077,52	504262,93
18/08/2012	12	3.Quintay	OA	7,4	43,22	1,25	0,06048	100	3	73	2,516611478	3,43	24,44	40417,4	50521,75
18/08/2012	13	3.Quintay	OA	8,81	74,94	5,51	0,09258	100	3	214	10,14889157	4,74	71,33	77050,48	424548,14
18/08/2012	1	3.Quintay	AM	7,93	65,57	7,11	0,1069	100	3	414	5,033222957	1,21	138,11	129196,55	918587,46
18/08/2012	2	3.Quintay	AM	8,5	64,48	3,35	0,10267	100	3	381	20,0748599	5,27	127	123697,28	414385,9
18/08/2012	4	3.Quintay	AM	7,72	45,59	3,7	0,12053	100	3	407	37,82856064	9,31	135,5	112420,14	415954,53
18/08/2012	9	3.Quintay	AM	8,32	74,8	5,9	0,11605	100	3	454	32,76685317	7,23	151,17	130259,95	768533,68
18/08/2012	12	3.Quintay	AM	8,33	81,89	8,58	0,13026	100	3	487	5,033222957	1,03	162,22	124537,25	1068529,61
18/08/2012	13	3.Quintay	AM	8,36	77,44	7,53	0,10536	100	3	403	12,70170592	3,15	134,22	127393,91	959276,13
20/08/2012	2	4.Laguna Verde	OA	7,27	38,79	0,95	0,08928	100	3	306	17,61628035	5,76	101,89	114122,86	108416,72
20/08/2012	4	4.Laguna Verde	OA	7,08	45,19	2,45	0,19844	100	3	725	43,09679029	5,94	241,78	121839,23	298506,13
20/08/2012	6	4.Laguna Verde	OA	7,13	43,32	1,99	0,07709	100	3	165	21,90523421	13,27	55,04	71399,23	142084,47
20/08/2012	7	4.Laguna Verde	OA	6,67	44,41	4,72	0,21132	100	3	642	37,16180835	5,79	214	101268,22	477985,99
20/08/2012	8	4.Laguna Verde	OA	7,04	43,7	5,03	0,21368	100	3	786	22,81081615	2,9	261,89	122561,25	616483,11
20/08/2012	9	4.Laguna Verde	OA	7	43,03	5,24	0,17568	100	3	605,25	67,2823652	11,11645852	201,75	114839,48	601758,88
20/08/2012	11	4.Laguna Verde	OA	7,1	41,32	1,88	0,16519	100	3	549	46,60472079	8,48902018	183	110781,52	208269,27
20/08/2012	12	4.Laguna Verde	OA	8,1	57,1	2,43	0,14283	100	3	522,6666667	40,42688874	7,734736366	174,2222222	121978,73	296408,32
20/08/2012	13	4.Laguna Verde	OA	7,01	49,84	6,28	0,17418	100	3	569,3333333	51,93585788	9,12222328	189,7777778	108954,98	684237,25
20/08/2012	19	4.Laguna Verde	OA	6,92	41,48	1,81	0,14003	100	3	362	22,64950331	6,256768869	120,6666667	86172,01	155971,34
20/08/2012	20	4.Laguna Verde	OA	7,1	40,75	2,3	0,1916	100	3	398,6666667	12,34233905	3,095904445	132,8888889	69357,46	159522,15
20/08/2012	3	4.Laguna Verde	AM	8,72	115,4	8,89	0,05662	100	3	211,3333333	9,018499506	4,267428788	70,44444444	124416,19	1106059,89
20/08/2012	10	4.Laguna Verde	AM	9,01	112,01	7,12	0,04363	100	3	102,5	22,77216346	22,21674484	34,16666667	78310,03	557567,42
20/08/2012	11	4.Laguna Verde	AM	8,51	87,71	8,3	0,05475	100	3	207,3333333	15,30795	7,383255629	69,11111111	126230,34	1047711,82
20/08/2012	12	4.Laguna Verde	AM	8,41	92,54	5,86	0,12937	100	3	543	18,68154169	3,440431251	181	139908,79	819865,5
20/08/2012	13	4.Laguna Verde	AM	8,51	65,9	6,22	0,05986	50	3	245	9,539392014	3,893629394	81,66666667	68214,72	424295,58
20/08/2012	15	4.Laguna Verde	AM	8,16	110,17	13,52	0,03721	100	3	152,6666667	14,74222959	9,656482265	50,88888889	136761,32	1849013,11
20/08/2012	19	4.Laguna Verde	AM	8,57	84,76	8,17	0,04188	100	3	164,6666667	15,0443788	9,136262426	54,88888889	131062,29	1070778,95
20/08/2012	20	4.Laguna Verde	AM	9,48	117,11	11,13	0,06978	100	3	233	17,57839583	7,544375893	77,66666667	111302,19	1238793,35
18/08/2012	2	6.Maitencillo	AM	8,8	127,5	19,3	0,24232	100	3	1016	66,70082458	6,56504179	338,6666667	139760,1	2697369,87
18/08/2012	4	6.Maitencillo	AM	10,71	220,6	21,6	0,22241	100	3	1071,333333	56,88878038	5,31009151	357,1111111	160564,32	3468189,38
18/08/2012	5	6.Maitencillo	AM	9,71	136,1	17	0,28921	100	3	1279,666667	36,08785576	2,820098132	426,5555556	147489,91	2507328,39
18/08/2012	7	6.Maitencillo	AM	9,67	125,5	6,7	0,41533	200	3	840,3333333	29,26317367	3,482329275	280,1111111	134886,05	903736,52
18/08/2012	8	6.Maitencillo	AM	9,96	137,3	15,1	0,07101	100	3	290	11,35781669	3,916488514	96,66666667	136131,06	2055579,03
18/08/2012	9	6.Maitencillo	AM	9,43	157,9	22,9	0,29188	200	3	652,6666667	49,90323971	7,646053071	217,5555556	149071,92	3413746,9
18/08/2012	11	6.Maitencillo	AM	7,24	68,6	4,2	0,16314	100	3	684	36,51027253	5,337759141	228	139757,26	586980,51
18/08/2012	12	6.Maitencillo	AM	8,51	81,2	9,6	0,25826	200	3	677,3333333	37,22006627	5,495088524	225,7777778	174845,33	1678515,19
18/08/2012	13	6.Maitencillo	AM	9,84	124,8	15,2	0,3576	200	3	762,6666667	55,5097589	7,278377478	254,2222222	142182,45	2161173,25
18/08/2012	20	6.Maitencillo	AM	9,76	162,1	16,1	0,21649	200	3	434,3333333	21,07921567	4,853234614	144,7777778	133750,08	2153376,34
27/08/2012	3	6.Maitencillo	OA	6,07	28,93	1,03	0,10009	100	3	413	30,78960864	7,45511105	137,6666667	137542,88	141669,16
27/08/2012	5	6.Maitencillo	OA	5,87	33,16	2,72	0,06415	100	3	234,3333333	21,22105872	9,055928331	78,11111111	121763,23	331195,98
27/08/2012	7	6.Maitencillo	OA	5,4	23,37	0,65	0,02023	50	3	155,6666667	10,40833	6,68629336	51,88888889	128247,38	83360,8
27/08/2012	10	6.Maitencillo	OA	5,48	32,72	0,87	0,05926	100	3	291	9	3,092783505	97	163685,45	142406,34
27/08/2012	5	5.Montemar	AM	8,75	73,1	0,47	0,08378	100	3	73,2	9,364827815	12,79348062	24,4	29123,9	13688,23
27/08/2012	9	5.Montemar	AM	8,74	68,91	2,21	0,15396	100	3	341	26,90724809	7,890688591	113,6666667	73828,7	163161,43
27/08/2012	11	5.Montemar	AM	7,32	44,47	1,1	0,11218	100	3	285	10,58300524	3,713335173	95	84685,33	93153,86
27/08/2012	12	5.Montemar	AM	7,8	51,19	0,54	0,06565	100	3	158,6666667	7,371114796	4,645660586	52,88888889	80561,9	43503,43
27/08/2012	1	5.Montemar	OA	8,17	80,98	1,03	0,03347	100	3	89	4,358898944	4,897639262	29,66666667	88636,59	91295,69
27/08/2012	5	5.Montemar	OA	8,12	64,54	1,06	0,02779	100	3	61	5,567764363	9,127482562	20,33333333	73167,81	77557,87
27/08/2012	6	5.Montemar	OA	7,47	61,46	3,11	0,07387	100	3	299,6666667	25,42308662	8,483788639	99,88888889	135222,54	420542,09
27/08/2012	7	5.Montemar	OA	8,74	94,52	3,34	0,03235	100	3	92,66666667	4,041451884	4,361279012	30,88888889	95483,43	318914,65
27/08/2012	8	5.Montemar	OA	9,05	103,18	4,2	0,04383	100	3	168,6666667	17,24335621	10,22333372	56,22222222	128273,38	538748,19
27/08/2012	9	5.Montemar	OA	7,5	38,84	1,31	0,105	100	3	437	27,07397274	6,195417103	145,6666667	138730,16	181736,51
27/08/2012	10	5.Montemar	OA	8,64	n.d.	2,64	0,06322	100	3	186,3333333	11,8462371	6,357551214	62,11111111	98245,98	259369,4
27/08/2012	12	5.Montemar	OA	7,74	68,3	6,89	0,07435	100	3	248,6666667	14,571662	5,859917693	82,88888889	111484,72	768129,72
27/08/2012	15	5.Montemar	OA	7,38	54,65	2,12	0,0234	50	3	140,6666667	15,50268794	11,0208682	46,88888889	100189,93	212402,66
27/08/2012	16	5.Montemar	OA	7,83	63,83	3,73	0,02435	50	3	153,6666667	10,59874206	6,897229109	51,22222222	105179,1	392318,05
27/08/2012	18	5.Montemar	OA	7,7	76,88	2,35	0,11825	100	3	444,3333333	25,54081701	5,748120857	148,1111111	125252,53	294343,43
27/08/2012	19	5.Montemar	OA	7,81	43,4	1,2	0,03865	50	3	249,3333333	28,88482877	11,58482437	83,11111111	107517,61	129021,13
