# Supplementary material for: Egg production patterns of two invertebrate species in rocky subtidal areas under different fishing regimes along the coast of central Chile
Source: PLoS One. 2017 May 8;12(5):e0176758. doi: 10.1371/journal.pone.0176758 (PMC5421777; doi:10.1371/journal.pone.0176758)
Supplement: S6 Table — (CSV) [file pone.0176758.s006.csv]

fecha	num	sitio	categoria	longitud	peso_hcg	peso_hg	peso_frag	vol_dil	vol_alic	num_huevos	DE	CV	num_huevos_ml	num_huevos_gr	fecundidad
18/08/2012	1	3.Quintay	OA	9,67	318,73	73,23	0,2553	100	2	1063	97,21625379	9	531,5	208186,4473	15245493,54
18/08/2012	2	3.Quintay	OA	8,89	371,06	45,75	0,39701	200	2	862	68,78953409	8	431	217122,9944	9933376,993
18/08/2012	3	3.Quintay	OA	12,83	596,73	65,15	0,34876	200	2	506,6666667	37,07200201	7	253,3333333	145276,599	9464770,425
18/08/2012	4	3.Quintay	OA	11,7	374,41	66,68	0,23244	200	2	542,3333333	42,85246006	8	271,1666667	233321,8608	15557901,68
18/08/2012	5	3.Quintay	OA	NA	340,31	61,61	0,17171	200	2	462	33	7	231	269058,296	16576681,61
18/08/2012	6	3.Quintay	OA	10,35	432,77	63,64	0,21376	100	2	313,6666667	16,563011	5	156,8333333	73368,88723	4669195,983
18/08/2012	8	3.Quintay	OA	11,42	481,08	92,88	0,25228	200	2	692	17,34935157	3	346	274298,3986	25476835,26
18/08/2012	12	3.Quintay	OA	11,9	542,61	71,74	0,28489	200	2	684	43,08518694	6	341,8333333	239975,6631	17215854,07
18/08/2012	14	3.Quintay	OA	11,13	486,57	66,54	0,17803	100	2	369,3333333	5,686240703	2	184,6666667	103727,8361	6902050,216
18/08/2012	20	3.Quintay	OA	9,73	347,02	35,99	0,11591	100	2	260	20,51828453	8	130	112155,9831	4036493,831
27/08/2012	3	5.Maitencillo	OA	9,6	413,74	78,25	0,14894	100	2	625,6666667	58,53488988	9	312,8333333	210039,8371	16435617,25
27/08/2012	4	5.Maitencillo	OA	9,26	296,31	57,34	0,35163	200	2	421	33,18132005	8	210,5	119728,1233	6865210,591
27/08/2012	8	5.Maitencillo	OA	7,79	154,7	23,76	0,35083	200	2	878	46,67976007	5	439	250263,6605	5946264,573
27/08/2012	9	5.Maitencillo	OA	8,81	248,79	44,78	0,14922	100	2	627	64,46704585	10	313,5	210092,4809	9407941,295
27/08/2012	12	5.Maitencillo	OA	8,21	173,44	31,01	0,09738	100	2	492	35,02855978	7	246	252618,6075	7833703,019
27/08/2012	13	5.Maitencillo	OA	7,7	173,63	31,81	0,07615	100	2	305,75	39,76074278	13	152,875	200755,0886	6386019,37
27/08/2012	14	5.Maitencillo	OA	7,73	146,01	19,48	0,09488	100	2	282,3333333	31,50132272	11	141,1666667	148784,4295	2898320,686
27/08/2012	15	5.Maitencillo	OA	7,43	144,12	7,26	0,09598	100	2	508,6666667	31,08590249	6	254,3333333	264985,7609	1923796,624
06/09/2012	3	1.Las Cruces	MPA	9,72	348,86	72,28	0,18285	200	2	560,6666667	29,0229794	5	280,3333333	306626,5609	22162967,82
06/09/2012	4	1.Las Cruces	MPA	10,08	311,67	80,14	0,059	100	2	286,6666667	19,55334583	7	143,3333333	242937,8531	19469039,55
06/09/2012	5	1.Las Cruces	MPA	9,8	296,29	78,7	0,11232	100	2	693	30,64310689	4	346,5	308493,5897	24278445,51
06/09/2012	10	1.Las Cruces	MPA	11,42	525,09	96,48	0,13645	100	2	907,6666667	64,80997866	7	453,8333333	332600,4642	32089292,78
06/09/2012	11	1.Las Cruces	MPA	9,09	280,32	31,19	0,07225	100	2	371,3333333	28,21937868	8	185,6666667	256978,0854	8015146,482
18/08/2012	2	5.Maitencillo	AM	9,86	301,72	46,25	0,12282	100	2	364,3333333	25,69695183	7	182,1666667	148320,0347	6859801,607
18/08/2012	3	5.Maitencillo	AM	9,56	318,7	60,61	0,16161	200	2	460,3333333	43,1895049	9	230,1666667	284842,1096	17264280,26
18/08/2012	4	5.Maitencillo	AM	9,75	239,76	46,65	0,44343	200	2	717	51,11751168	7	358,5	161694,0667	7543028,212
18/08/2012	5	5.Maitencillo	AM	8,94	258,56	46,17	0,29256	200	2	712,6666667	56,29683236	8	356,3333333	243596,7551	11246862,18
18/08/2012	11	5.Maitencillo	AM	8,64	222,29	35,74	0,11969	100	2	577	41,14608122	7	288,5	241039,3517	8614746,428
18/08/2012	12	5.Maitencillo	AM	8,64	197,9	32,93	0,1661	100	2	673	4,358898944	1	336,5	202588,8019	6671249,247
18/08/2012	14	5.Maitencillo	AM	9,2	280,93	44,99	0,41545	200	2	973	51,85556865	5	486,5	234203,8753	10536832,35
18/08/2012	16	5.Maitencillo	AM	9,75	267,06	52,19	0,148	100	2	721,6666667	27,93444707	4	360,8333333	243806,3063	12724251,13
18/08/2012	18	5.Maitencillo	AM	9,05	263,89	44,29	0,45507	100	2	1027	48,56953778	5	513,5	112839,7829	4997673,984
28/09/2012	2	2.El Quisco	OA	9,84	384,81	84,36	0,11781	100	2	629	46,50806382	7	314,5	266955,267	22520346,32
28/09/2012	3	2.El Quisco	OA	11,16	415,16	102,04	0,10916	100	2	641,3333333	15,011107	2	320,6666667	293758,3975	29975106,88
28/09/2012	4	2.El Quisco	OA	11,44	460,09	81,69	0,08785	100	2	623,4	72,70350748	12	311,7	354809,3341	28984374,5
28/09/2012	5	2.El Quisco	OA	10,9	409,73	65,41	0,10692	100	2	729,6666667	19,60442127	3	364,8333333	341220,8505	22319255,83
28/09/2012	7	2.El Quisco	OA	8,66	203,44	35,9	0,18115	100	2	913,6666667	110,9339143	12	456,8333333	252185,1136	9053445,579
28/09/2012	9	2.El Quisco	OA	8,23	175,62	28,48	0,19919	200	2	794,3333333	1,527525232	0	397,1666667	398781,7327	11357303,75
28/09/2012	10	2.El Quisco	OA	11,58	412,08	88,32	0,08646	100	2	434,3333333	23,18045153	5	217,1666667	251175,8809	22183853,81
28/08/2012	2	2.El Quisco	AM	11,32	548,58	93,4	0,14886	200	2	463	29,44486373	6	231,5	311030,4985	29050248,56
28/08/2012	9	2.El Quisco	AM	9,52	321,64	46,3	0,14022	100	2	372,6666667	42,57150847	11	186,3333333	132886,4166	6152641,088
28/08/2012	10	2.El Quisco	AM	8,48	242,06	39,77	0,20602	100	2	860,3333333	80,40729652	9	430,1666667	208798,4985	8303916,286
28/08/2012	11	2.El Quisco	AM	9,37	304,92	31,65	0,16565	100	2	343	28,8444102	8	171,5	103531,5424	3276773,317
28/08/2012	12	2.El Quisco	AM	8,32	202,68	25,44	0,11345	100	2	490	59,07622195	12	245	215954,1648	5493873,953
19/08/2012	2	4.Laguna Verde	OA	7,72	178,79	18,02	0,0709	100	2	232	24,57641145	11	116	163610,7193	2948265,162
19/08/2012	4	4.Laguna Verde	OA	7,19	132,17	10,29	0,04946	100	2	71	10,23212727	14	35,5625	71901,5366	739866,8116
19/08/2012	5	4.Laguna Verde	OA	7,99	131,3	10,79	0,0499	100	2	101,6666667	12,58305739	12	50,83333333	101870,4075	1099181,697
19/08/2012	7	4.Laguna Verde	OA	7,28	149,98	23,21	0,10694	100	2	445,3333333	19,3993127	4	222,6666667	208216,4454	4832703,697
19/08/2012	9	4.Laguna Verde	OA	7,23	140,24	18,3	0,09674	100	2	470,6666667	62,06716792	13	235,3333333	243263,731	4451726,277
19/08/2012	10	4.Laguna Verde	OA	7,25	150,37	21,05	0,15404	100	2	541,6666667	50,8953174	9	270,8333333	175820,1333	3701013,806
19/08/2012	12	4.Laguna Verde	OA	6,98	111,81	10,34	0,04387	100	2	266	16,09347694	6	133	303168,4522	3134761,796
19/08/2012	16	4.Laguna Verde	OA	7,14	131,87	10,25	0,08017	100	2	190	19	10	95	118498,1913	1214606,461
19/08/2012	17	4.Laguna Verde	OA	7,13	132,44	19,8	0,10642	100	2	750,3333333	58,7310253	8	375,1666667	352533,9848	6980172,9
19/08/2012	1	3.Quintay	AM	9,77	271,7	23,4	0,0843	100	2	341,3333333	39,80368492	12	170,6666667	202451,5619	4737366,548
19/08/2012	2	3.Quintay	AM	9,55	296,8	28,8	0,07093	100	2	328,6666667	21,59475245	7	164,3333333	231683,8197	6672494,008
19/08/2012	4	3.Quintay	AM	9,44	254,7	25,9	0,1126	100	2	326,25	40,77887525	12	163,125	144871,2256	3752164,742
19/08/2012	5	3.Quintay	AM	9,88	302,6	39,3	0,07638	100	2	191	26,15339366	14	95,5	125032,7311	4913786,332
19/08/2012	9	3.Quintay	AM	9,84	249,7	49,14	0,07866	100	2	285,6666667	30,35347317	11	142,8333333	181583,185	8922997,712
19/08/2012	17	3.Quintay	AM	8,92	191,5	17,6	0,071	100	2	373,6666667	20,52640576	5	186,8333333	263145,5399	4631361,502
20/09/2012	1	1.Las Cruces	OA	7,76	155,49	20,18	0,04254	100	2	304,6666667	19,50213664	6	152,3333333	358094,3426	7226343,833
20/09/2012	4	1.Las Cruces	OA	7,21	142,78	28,83	0,09005	100	2	746	39	5	373	414214,3254	11941799
20/09/2012	11	1.Las Cruces	OA	7,36	153,04	13,21	0,07523	100	2	519,3333333	25,14623895	5	259,6666667	345163,7201	4559612,743
20/09/2012	12	1.Las Cruces	OA	7,49	106,06	20,02	0,11127	100	2	506	56,24055476	11	253	227374,854	4552044,576
20/09/2012	15	1.Las Cruces	OA	6,53	110,65	6,68	0,04861	100	2	363,3333333	21,36195996	6	181,6666667	373722,828	2496468,491
20/09/2012	16	1.Las Cruces	OA	7,21	155,45	28,02	0,04997	100	2	345,3333333	38,69539163	11	172,6666667	345540,6577	9682049,23
19/08/2012	1	4.Laguna Verde	AM	9,01	296,3	35,44	0,09581	100	2	458	26,45751311	6	229	239014,7166	8470681,557
19/08/2012	3	4.Laguna Verde	AM	9,61	308,17	31,55	0,10431	100	2	629,3333333	20,98412098	3	314,6666667	301664,9091	9517527,882
19/08/2012	4	4.Laguna Verde	AM	9,59	316,45	33	0,20607	100	2	412	43,26661531	11	206	99966,03096	3298879,022
19/08/2012	6	4.Laguna Verde	AM	9,34	291,9	25,2	0,10334	100	2	255	9,643650761	4	127,5	123379,1368	3109154,248
19/08/2012	7	4.Laguna Verde	AM	9,28	293,32	38,02	0,19984	100	2	865	59,75784467	7	432,5	216423,1385	8228407,726
19/08/2012	8	4.Laguna Verde	AM	9,76	391	44,72	0,13202	100	2	312,3333333	14,04753834	4	156,1666667	118290,1581	5289935,868
19/08/2012	10	4.Laguna Verde	AM	9,05	265,91	25,32	0,05806	100	2	213,3333333	5,686240703	3	106,6666667	183717,9929	4651739,58
19/08/2012	13	4.Laguna Verde	AM	8,76	270,67	28,37	0,20704	100	2	620	32,18695388	5	310	149729,5209	4247826,507
19/08/2012	14	4.Laguna Verde	AM	9,92	338,72	68,56	0,26202	100	2	519,3333333	40,27819923	8	259,6666667	99101,84973	6794422,818
19/08/2012	15	4.Laguna Verde	AM	9,24	308,96	36,61	0,06064	100	2	180,6666667	15,50268794	9	90,33333333	148966,5787	5453666,447
19/08/2012	19	4.Laguna Verde	AM	9,37	317,85	34,64	0,11934	100	2	462,3333333	30,53413391	7	231,1666667	193704,2623	6709915,647
