# Supplementary material for: Egg production patterns of two invertebrate species in rocky subtidal areas under different fishing regimes along the coast of central Chile
Source: PLoS One. 2017 May 8;12(5):e0176758. doi: 10.1371/journal.pone.0176758 (PMC5421777; doi:10.1371/journal.pone.0176758)
Supplement: S7 Table — (CSV) [file pone.0176758.s007.csv]

site	protection	perc_Amrock	perc_rock	Spatial Var	Lat	Long
1.Las Cruces	MPA	37,561296	61,497652	99,058948	-33,5031654	-71,6328598
1.Las Cruces	OA	0	61,497652	61,497652	-33,5000982	-71,6358678
2.El Quisco	AM	50,20914	83,248071	133,457211	-33,3923102	-71,7043668
2.El Quisco	OA	17,126347	79,484523	96,61087	-33,4229911	-71,7071784
3.Quintay	AM	82,089606	92,860979	174,950585	-33,2100694	-71,7002222
3.Quintay	OA	27,895044	100	127,895044	-33,2149667	-71,6893167
4.Laguna Verde	AM	31,750449	100	131,750449	-33,1096583	-71,7436056
4.Laguna Verde	OA	0,717491	85,737689	86,45518	-33,0954056	-71,7137278
6.Maitencillo	AM	24,734287	41,197665	65,931952	-32,6489167	-71,4450361
6.Maitencillo	OA	0	35,477374	35,477374	-32,6147278	-71,4354028
5.Montemar	AM	22,446488	66,498244	88,944732	-32,926875	-71,5461833
5.Montemar	OA	0	61,388683	61,388683	-32,9348361	-71,5538167
land_222	OA	0	1,362852	1,362852	-35,988123	-72,840066
land_223	OA	0	23,356153	23,356153	-35,956999	-72,800049
land_224	OA	0	44,247459	44,247459	-35,924601	-72,800049
land_227	OA	26,677232	19,493794	46,171026	-35,8922	-72,719971
land_228	OA	10,085959	38,12889	48,214849	-35,859798	-72,719971
land_231	OA	0	49,205066	49,205066	-35,824489	-72,682878
land_232	OA	0	15,295131	15,295131	-35,794973	-72,640015
land_235	OA	0	0	0	-35,76255	-72,640015
land_236	OA	0	0	0	-35,730049	-72,640015
land_237	OA	0	0	0	-35,697552	-72,719971
land_238	OA	0	0	0	-35,665051	-72,719971
land_239	OA	0	0	0	-35,632574	-72,719971
land_240	OA	0	0	0	-35,600023	-72,719971
land_243	OA	0	0	0	-35,566236	-72,680823
land_244	OA	0	2,550171	2,550171	-35,534925	-72,640015
land_247	OA	0	3,13139	3,13139	-35,499564	-72,599771
land_248	OA	0	69,850663	69,850663	-35,469826	-72,560059
land_249	OA	0	0	0	-35,437326	-72,560059
land_250	OA	0	0	0	-35,404676	-72,560059
land_251	OA	27,572991	95,974938	123,547929	-35,372002	-72,560059
land_254	OA	0	56,162043	56,162043	-35,339401	-72,47998
land_255	OA	0	47,017268	47,017268	-35,30685	-72,47998
land_256	OA	0	0	0	-35,274151	-72,47998
land_257	OA	0	0	0	-35,241426	-72,47998
land_258	OA	0	0	0	-35,208776	-72,47998
land_261	OA	0	0	0	-35,176176	-72,400024
land_264	OA	0	0	0	-35,143427	-72,320068
land_267	OA	0	0	0	-35,112129	-72,276724
land_268	OA	0	0	0	-35,077925	-72,23999
land_269	OA	0	0	0	-35,045177	-72,23999
land_270	OA	0	0	0	-35,012424	-72,23999
land_271	OA	0	0	0	-34,979698	-72,23999
land_272	OA	20,712039	30,284238	50,996277	-34,946899	-72,23999
land_273	OA	0	0	0	-34,914103	-72,23999
land_274	OA	3,180148	46,463196	49,643344	-34,8813	-72,23999
land_277	OA	0	0	0	-34,849856	-72,202574
land_278	OA	42,717265	71,547526	114,264791	-34,817792	-72,203575
land_279	OA	13,834394	52,015062	65,849456	-34,78285	-72,160034
land_280	OA	21,128625	26,25	47,378625	-34,749949	-72,160034
land_283	OA	0	29,698265	29,698265	-34,716783	-72,122368
land_284	OA	0	43,695891	43,695891	-34,688005	-72,120533
land_285	OA	0	46,169105	46,169105	-34,651251	-72,079956
land_286	OA	0	23,562242	23,562242	-34,618349	-72,079956
land_287	OA	0	35,038363	35,038363	-34,585476	-72,079956
land_288	OA	0	38,612394	38,612394	-34,552525	-72,079956
land_289	OA	0	74,813782	74,813782	-34,519602	-72,079956
land_290	OA	0	0	0	-34,486601	-72,079956
land_291	OA	0	0	0	-34,4536	-72,079956
land_292	OA	41,048885	40,763256	81,812141	-34,423083	-72,110522
land_293	OA	3,891299	37,564971	41,45627	-34,387602	-72,079956
land_294	OA	0	0	0	-34,354601	-72,079956
land_297	OA	0	44,276055	44,276055	-34,324726	-72,039388
land_298	OA	0	15,862913	15,862913	-34,289235	-72,039285
land_299	OA	0	83,533283	83,533283	-34,255548	-72,079956
land_300	OA	0	26,500896	26,500896	-34,222448	-72,079956
land_303	OA	0	54,969646	54,969646	-34,189346	-72,079956
land_304	OA	31,61732	82,694805	114,312125	-34,15625	-72,079956
land_307	OA	9,872103	38,088445	47,960548	-34,123282	-72,043351
land_308	OA	30,103369	43,257415	73,360784	-34,092282	-72,038637
land_309	OA	20,674357	13,78655	34,460907	-34,056873	-72
land_310	OA	44,943962	56,155951	101,099913	-34,023724	-72
land_313	OA	0	0	0	-33,988826	-71,960084
land_314	OA	0	15,68	15,68	-33,95814	-71,957223
land_315	OA	0	16,467201	16,467201	-33,9242	-71,920044
land_316	OA	0	4,036792	4,036792	-33,891001	-71,920044
land_319	OA	0	0	0	-33,858766	-71,878451
land_320	OA	0	0	0	-33,826892	-71,878482
land_321	OA	0	0	0	-33,791327	-71,839966
land_322	OA	0	0	0	-33,758074	-71,839966
land_325	OA	0	0	0	-33,724848	-71,76001
land_328	OA	0	0	0	-33,693471	-71,717825
land_329	OA	0	0	0	-33,658253	-71,679932
land_330	OA	0	10,330058	10,330058	-33,62495	-71,679932
land_331	OA	6,675284	4,522613	11,197897	-33,591677	-71,679932
land_332	OA	76,606886	94,524374	171,13126	-33,558325	-71,679932
land_335	OA	0	8,262039	8,262039	-33,524975	-71,679932
land_336	OA	37,561296	61,497652	99,058948	-33,491627	-71,679932
land_337	OA	48,918989	45,312783	94,231772	-33,4583	-71,76001
land_338	OA	17,126347	79,484523	96,61087	-33,424902	-71,76001
land_339	OA	50,209114	83,248071	133,457185	-33,391502	-71,76001
land_340	OA	33,059264	54,524262	87,583526	-33,358203	-71,76001
land_341	OA	20,168154	9,323538	29,491692	-33,324722	-71,76001
land_342	OA	30,325598	48,335956	78,661554	-33,291275	-71,76001
land_343	OA	0	97,9222	97,9222	-33,257826	-71,76001
land_344	OA	27,895044	100	127,895044	-33,224375	-71,76001
land_347	OA	82,089606	92,860979	174,950585	-33,190947	-71,76001
land_348	OA	0	89,349112	89,349112	-33,15745	-71,76001
land_349	OA	18,158001	94,899277	113,057278	-33,123951	-71,839966
land_350	OA	31,750449	100	131,750449	-33,09045	-71,839966
land_355	OA	0,717491	85,737689	86,45518	-33,057899	-71,721873
land_356	OA	28,287439	4,043884	32,331323	-33,023951	-71,719124
land_359	OA	0	40,845437	40,845437	-32,989899	-71,599976
land_360	OA	39,671017	66,498244	106,169261	-32,956299	-71,599976
land_361	OA	22,446488	61,388683	83,835171	-32,922699	-71,599976
land_362	OA	0	0	0	-32,889099	-71,599976
land_363	OA	0	0	0	-32,855499	-71,599976
land_364	OA	0	61,547598	61,547598	-32,821899	-71,599976
land_365	OA	10,919466	47,592287	58,511753	-32,788324	-71,599976
land_366	OA	25,874757	32,434435	58,309192	-32,754675	-71,599976
land_367	OA	9,71139	99,023136	108,734526	-32,721025	-71,599976
land_368	OA	55,926728	21,422837	77,349565	-32,687376	-71,599976
land_371	OA	24,734287	41,197665	65,931952	-32,653751	-71,52002
land_372	OA	0	35,477374	35,477374	-32,620052	-71,52002
land_373	OA	27,12755	50,790565	77,918115	-32,586374	-71,52002
land_374	OA	58,120872	94,110838	152,23171	-32,552626	-71,52002
land_375	OA	76,942998	100	176,942998	-32,518873	-71,52002
land_376	OA	49,83382	70,738648	120,572468	-32,485125	-71,52002
land_377	OA	0	94,384291	94,384291	-32,451378	-71,52002
land_378	OA	0	88,459936	88,459936	-32,417625	-71,52002
land_379	OA	0	0	0	-32,383902	-71,52002
land_380	OA	36,567445	45,256875	81,82432	-32,3501	-71,52002
land_383	OA	61,651466	100	161,651466	-32,316326	-71,52002
land_384	OA	7,877503	84,09119	91,968693	-32,282475	-71,52002
land_385	OA	78,926482	59,836504	138,762986	-32,248625	-71,599976
land_386	OA	10,286094	100	110,286094	-32,214777	-71,599976
land_387	OA	0	99,231742	99,231742	-32,180927	-71,599976
land_388	OA	52,873615	86,1499	139,023515	-32,147076	-71,599976
land_389	OA	6,35788	59,130153	65,488033	-32,113247	-71,599976
land_390	OA	47,546542	95,317131	142,863673	-32,07935	-71,599976
land_391	OA	55,935166	100	155,935166	-32,045475	-71,599976
land_392	OA	83,274486	89,570259	172,844745	-32,011524	-71,599976
land_393	OA	77,768458	97,242606	175,011064	-31,977574	-71,599976
land_394	OA	85,33431	100	185,33431	-31,943625	-71,599976
land_395	OA	53,52589	67,147736	120,673626	-31,909676	-71,599976
land_396	OA	14,981874	43,194979	58,176853	-31,875725	-71,599976
land_397	OA	58,259475	87,504501	145,763976	-31,843754	-71,6239
land_398	OA	53,476171	94,738881	148,215052	-31,8078	-71,599976
land_399	OA	77,06021	93,420495	170,480705	-31,773799	-71,599976
land_400	OA	84,641445	77,670982	162,312427	-31,7398	-71,599976
land_401	OA	9,388862	95,486983	104,875845	-31,705826	-71,599976
land_402	OA	95,692397	97,163363	192,85576	-31,671776	-71,599976
land_403	OA	19,236067	72,370397	91,606464	-31,637751	-71,599976
land_404	OA	0	26,971596	26,971596	-31,603671	-71,621404
land_405	OA	0	48,614691	48,614691	-31,570868	-71,625181
