# Supplementary material for: Egg production patterns of two invertebrate species in rocky subtidal areas under different fishing regimes along the coast of central Chile
Source: PLoS One. 2017 May 8;12(5):e0176758. doi: 10.1371/journal.pone.0176758 (PMC5421777; doi:10.1371/journal.pone.0176758)
Supplement: S8 Table — (CSV) [file pone.0176758.s008.csv]

site	protection	perc_Amrock	perc_Amrock.100	perc_Amrock.0	perc_rock	Lat	Long	pred.egg.prod.scenario1.AM	pred.egg.prod.scenario2.OA	pred.egg.prod.current.scenario
1.Las Cruces	MPA	37,561296	61,497652	0	61,497652	-33,5031654	-71,6328598	29786,10217	9900,968274	29183,4586
1.Las Cruces	OA	0	61,497652	0	61,497652	-33,5000982	-71,6358678	29786,10217	9900,968274	16412,84171
2.El Quisco	AM	50,20914	83,248071	0	83,248071	-33,3923102	-71,7043668	54581,43677	18142,99403	38196,64287
2.El Quisco	OA	17,126347	79,484523	0	79,484523	-33,4229911	-71,7071784	49757,86648	16539,62826	2975,881357
3.Quintay	AM	82,089606	92,860979	0	92,860979	-33,2100694	-71,7002222	67914,59601	22574,96656	106357,0153
3.Quintay	OA	27,895044	100	0	100	-33,2149667	-71,6893167	78758,3494	26179,45491	151897,8105
4.Laguna Verde	AM	31,750449	100	0	100	-33,1096583	-71,7436056	78758,3494	26179,45491	145227,1197
4.Laguna Verde	OA	0,717491	85,737689	0	85,737689	-33,0954056	-71,7137278	57894,87921	19244,38985	19634,64945
6.Maitencillo	AM	24,734287	41,197665	0	41,197665	-32,6489167	-71,4450361	13367,24196	4443,301705	21318,30816
6.Maitencillo	OA	0	35,477374	0	35,477374	-32,6147278	-71,4354028	9912,872912	3295,061557	1721,730949
5.Montemar	AM	22,446488	66,498244	0	66,498244	-32,926875	-71,5461833	34827,0717	11576,59804	12028,08218
5.Montemar	OA	0	61,388683	0	61,388683	-32,9348361	-71,5538167	29680,63844	9865,911887	4487,325577
land_222	OA	0	1,362852	0	1,362852	-35,988123	-72,840066	14,62830468	4,862481829	2,211608955
land_223	OA	0	23,356153	0	23,356153	-35,956999	-72,800049	4296,345797	1428,115138	649,5514718
land_224	OA	0	44,247459	0	44,247459	-35,924601	-72,800049	15419,606	5125,51219	2331,243397
land_227	OA	26,677232	19,493794	0	19,493794	-35,8922	-72,719971	2992,88032	994,8402419	3806,914839
land_228	OA	10,085959	38,12889	0	38,12889	-35,859798	-72,719971	11449,98534	3806,001231	3421,130609
land_231	OA	0	49,205066	0	49,205066	-35,824489	-72,682878	19068,48735	6338,408671	2882,906686
land_232	OA	0	15,295131	0	15,295131	-35,794973	-72,640015	1842,480956	612,4448706	278,5590996
land_235	OA	0	0	0	0	-35,76255	-72,640015	0	0	0
land_236	OA	0	0	0	0	-35,730049	-72,640015	0	0	0
land_237	OA	0	0	0	0	-35,697552	-72,719971	0	0	0
land_238	OA	0	0	0	0	-35,665051	-72,719971	0	0	0
land_239	OA	0	0	0	0	-35,632574	-72,719971	0	0	0
land_240	OA	0	0	0	0	-35,600023	-72,719971	0	0	0
land_243	OA	0	0	0	0	-35,566236	-72,680823	0	0	0
land_244	OA	0	2,550171	0	2,550171	-35,534925	-72,640015	51,21948545	17,02547374	7,743718437
land_247	OA	0	3,13139	0	3,13139	-35,499564	-72,599771	77,22731333	25,67053503	11,67576294
land_248	OA	0	69,850663	0	69,850663	-35,469826	-72,560059	38427,10535	12773,25743	5809,677344
land_249	OA	0	0	0	0	-35,437326	-72,560059	0	0	0
land_250	OA	0	0	0	0	-35,404676	-72,560059	0	0	0
land_251	OA	27,572991	95,974938	0	95,974938	-35,372002	-72,560059	72545,802	24114,38998	22709,8678
land_254	OA	0	56,162043	0	56,162043	-35,339401	-72,47998	24841,76226	8257,458412	3755,750584
land_255	OA	0	47,017268	0	47,017268	-35,30685	-72,47998	17410,50572	5787,291798	2632,24148
land_256	OA	0	0	0	0	-35,274151	-72,47998	0	0	0
land_257	OA	0	0	0	0	-35,241426	-72,47998	0	0	0
land_258	OA	0	0	0	0	-35,208776	-72,47998	0	0	0
land_261	OA	0	0	0	0	-35,176176	-72,400024	0	0	0
land_264	OA	0	0	0	0	-35,143427	-72,320068	0	0	0
land_267	OA	0	0	0	0	-35,112129	-72,276724	0	0	0
land_268	OA	0	0	0	0	-35,077925	-72,23999	0	0	0
land_269	OA	0	0	0	0	-35,045177	-72,23999	0	0	0
land_270	OA	0	0	0	0	-35,012424	-72,23999	0	0	0
land_271	OA	0	0	0	0	-34,979698	-72,23999	0	0	0
land_272	OA	20,712039	30,284238	0	30,284238	-34,946899	-72,23999	7223,204439	2401,009624	4338,446735
land_273	OA	0	0	0	0	-34,914103	-72,23999	0	0	0
land_274	OA	3,180148	46,463196	0	46,463196	-34,8813	-72,23999	17002,57758	5651,695553	3165,975444
land_277	OA	0	0	0	0	-34,849856	-72,202574	0	0	0
land_278	OA	42,717265	71,547526	0	71,547526	-34,817792	-72,203575	40316,78085	13401,38988	21419,26236
land_279	OA	13,834394	52,015062	0	52,015062	-34,78285	-72,160034	21308,59655	7083,026076	6385,909821
land_280	OA	21,128625	26,25	0	26,25	-34,749949	-72,160034	5426,942514	1803,928065	3815,952258
land_283	OA	0	29,698265	0	29,698265	-34,716783	-72,122368	6946,383591	2308,993743	1050,202637
land_284	OA	0	43,695891	0	43,695891	-34,688005	-72,120533	15037,57494	4998,524195	2273,485282
land_285	OA	0	46,169105	0	46,169105	-34,651251	-72,079956	16788,02152	5580,376628	2538,129983
land_286	OA	0	23,562242	0	23,562242	-34,618349	-72,079956	4372,50012	1453,429009	661,0650127
land_287	OA	0	35,038363	0	35,038363	-34,585476	-72,079956	9669,059239	3214,017336	1461,835699
land_288	OA	0	38,612394	0	38,612394	-34,552525	-72,079956	11742,21597	3903,13936	1775,269968
land_289	OA	0	74,813782	0	74,813782	-34,519602	-72,079956	44081,85132	14652,90788	6664,601212
land_290	OA	0	0	0	0	-34,486601	-72,079956	0	0	0
land_291	OA	0	0	0	0	-34,4536	-72,079956	0	0	0
land_292	OA	41,048885	40,763256	0	40,763256	-34,423083	-72,110522	13086,82631	4350,090903	11645,48435
land_293	OA	3,891299	37,564971	0	37,564971	-34,387602	-72,079956	11113,8037	3694,253688	2278,855359
land_294	OA	0	0	0	0	-34,354601	-72,079956	0	0	0
land_297	OA	0	44,276055	0	44,276055	-34,324726	-72,039388	15439,54303	5132,139305	2334,257617
land_298	OA	0	15,862913	0	15,862913	-34,289235	-72,039285	1981,812167	658,7588829	299,6241623
land_299	OA	0	83,533283	0	83,533283	-34,255548	-72,079956	54956,07483	18267,52457	8308,642037
land_300	OA	0	26,500896	0	26,500896	-34,222448	-72,079956	5531,179101	1838,576544	836,2421685
land_303	OA	0	54,969646	0	54,969646	-34,189346	-72,079956	23798,11101	7910,546359	3597,964122
land_304	OA	31,61732	82,694805	0	82,694805	-34,15625	-72,079956	53858,35203	17902,63901	20206,50938
land_307	OA	9,872103	38,088445	0	38,088445	-34,123282	-72,043351	11425,70721	3797,931126	3376,13634
land_308	OA	30,103369	43,257415	0	43,257415	-34,092282	-72,038637	14737,29347	4898,70995	8996,808944
land_309	OA	20,674357	13,78655	0	13,78655	-34,056873	-72	1496,951763	497,5901791	2134,42535
land_310	OA	44,943962	56,155951	0	56,155951	-34,023724	-72	24836,37328	8255,667106	17364,63267
land_313	OA	0	0	0	0	-33,988826	-71,960084	0	0	0
land_314	OA	0	15,68	0	15,68	-33,95814	-71,957223	1936,37168	643,6543614	292,7541531
land_315	OA	0	16,467201	0	16,467201	-33,9242	-71,920044	2135,679991	709,9048984	322,8869712
land_316	OA	0	4,036792	0	4,036792	-33,891001	-71,920044	128,3421619	42,66122724	19,40366165
land_319	OA	0	0	0	0	-33,858766	-71,878451	0	0	0
land_320	OA	0	0	0	0	-33,826892	-71,878482	0	0	0
land_321	OA	0	0	0	0	-33,791327	-71,839966	0	0	0
land_322	OA	0	0	0	0	-33,758074	-71,839966	0	0	0
land_325	OA	0	0	0	0	-33,724848	-71,76001	0	0	0
land_328	OA	0	0	0	0	-33,693471	-71,717825	0	0	0
land_329	OA	0	0	0	0	-33,658253	-71,679932	0	0	0
land_330	OA	0	10,330058	0	10,330058	-33,62495	-71,679932	840,4311206	279,3612206	127,0622285
land_331	OA	6,675284	4,522613	0	4,522613	-33,591677	-71,679932	161,0925511	53,54753128	225,1306617
land_332	OA	76,606886	94,524374	0	94,524374	-33,558325	-71,679932	70369,46115	23390,96933	49822,65384
land_335	OA	0	8,262039	0	8,262039	-33,524975	-71,679932	537,6146406	178,7043323	81,28032462
land_336	OA	37,561296	61,497652	0	61,497652	-33,491627	-71,679932	29786,10217	9900,968274	16143,96096
land_337	OA	48,918989	45,312783	0	45,312783	-33,4583	-71,76001	16171,04473	5375,292137	15550,50298
land_338	OA	17,126347	79,484523	0	79,484523	-33,424902	-71,76001	49757,86648	16539,62826	13380,77031
land_339	OA	50,209114	83,248071	0	83,248071	-33,391502	-71,76001	54581,43677	18142,99403	29256,24783
land_340	OA	33,059264	54,524262	0	54,524262	-33,358203	-71,76001	23414,03147	7782,877444	12608,64345
land_341	OA	20,168154	9,323538	0	9,323538	-33,324722	-71,76001	684,6334216	227,5737103	1594,652114
land_342	OA	30,325598	48,335956	0	48,335956	-33,291275	-71,76001	18400,82228	6116,47528	10214,16743
land_343	OA	0	97,9222	0	97,9222	-33,257826	-71,76001	75519,46941	25102,84381	11417,55921
land_344	OA	27,895044	100	0	100	-33,224375	-71,76001	78758,3494	26179,45491	24241,12412
land_347	OA	82,089606	92,860979	0	92,860979	-33,190947	-71,76001	67914,59601	22574,96656	52561,10688
land_348	OA	0	89,349112	0	89,349112	-33,15745	-71,76001	62874,86809	20899,74951	9505,860339
land_349	OA	18,158001	94,899277	0	94,899277	-33,123951	-71,839966	70928,76747	23576,88402	18061,49714
land_350	OA	31,750449	100	0	100	-33,09045	-71,839966	78758,3494	26179,45491	26173,73946
land_355	OA	0,717491	85,737689	0	85,737689	-33,057899	-71,721873	57894,87921	19244,38985	8993,952085
land_356	OA	28,287439	4,043884	0	4,043884	-33,023951	-71,719124	128,7935115	42,81125687	1955,811634
land_359	OA	0	40,845437	0	40,845437	-32,989899	-71,599976	13139,64705	4367,648636	1986,543328
land_360	OA	39,671017	66,498244	0	66,498244	-32,956299	-71,599976	34827,0717	11576,59804	18489,85704
land_361	OA	22,446488	61,388683	0	61,388683	-32,922699	-71,599976	29680,63844	9865,911887	10802,46839
land_362	OA	0	0	0	0	-32,889099	-71,599976	0	0	0
land_363	OA	0	0	0	0	-32,855499	-71,599976	0	0	0
land_364	OA	0	61,547598	0	61,547598	-32,821899	-71,599976	29834,50405	9917,057167	4510,588051
land_365	OA	10,919466	47,592287	0	47,592287	-32,788324	-71,599976	17838,96919	5929,714032	4946,900627
land_366	OA	25,874757	32,434435	0	32,434435	-32,754675	-71,599976	8285,31987	2754,059215	5774,063411
land_367	OA	9,71139	99,023136	0	99,023136	-32,721025	-71,599976	77227,1411	25670,47778	15603,82632
land_368	OA	55,926728	21,422837	0	21,422837	-32,687376	-71,599976	3614,519504	1201,474524	11045,74082
land_371	OA	24,734287	41,197665	0	41,197665	-32,653751	-71,52002	13367,24196	4443,301705	7136,360843
land_372	OA	0	35,477374	0	35,477374	-32,620052	-71,52002	9912,872912	3295,061557	1498,697147
land_373	OA	27,12755	50,790565	0	50,790565	-32,586374	-71,52002	20317,14564	6753,465532	9818,402137
land_374	OA	58,120872	94,110838	0	94,110838	-32,552626	-71,52002	69755,08735	23186,75007	38179,92877
land_375	OA	76,942998	100	0	100	-32,518873	-71,52002	78758,3494	26179,45491	52955,02202
land_376	OA	49,83382	70,738648	0	70,738648	-32,485125	-71,52002	39410,33403	13100,08489	24338,20308
land_377	OA	0	94,384291	0	94,384291	-32,451378	-71,52002	70161,04378	23321,69092	10607,43511
land_378	OA	0	88,459936	0	88,459936	-32,417625	-71,52002	61629,67072	20485,84306	9317,602731
land_379	OA	0	0	0	0	-32,383902	-71,52002	0	0	0
land_380	OA	36,567445	45,256875	0	45,256875	-32,3501	-71,52002	16131,1649	5362,035991	11386,43218
land_383	OA	61,651466	100	0	100	-32,316326	-71,52002	78758,3494	26179,45491	43041,81111
land_384	OA	7,877503	84,09119	0	84,09119	-32,282475	-71,52002	55692,61399	18512,35187	11120,41908
land_385	OA	78,926482	59,836504	0	59,836504	-32,248625	-71,599976	28198,69621	9373,310913	34291,15824
land_386	OA	10,286094	100	0	100	-32,214777	-71,599976	78758,3494	26179,45491	16117,99921
land_387	OA	0	99,231742	0	99,231742	-32,180927	-71,599976	77552,86324	25778,74856	11724,98184
land_388	OA	52,873615	86,1499	0	86,1499	-32,147076	-71,599976	58452,91327	19429,88164	31817,25045
land_389	OA	6,35788	59,130153	0	59,130153	-32,113247	-71,599976	27536,87234	9153,319149	5705,455451
land_390	OA	47,546542	95,317131	0	95,317131	-32,07935	-71,599976	71554,75999	23784,96536	32712,01462
land_391	OA	55,935166	100	0	100	-32,045475	-71,599976	78758,3494	26179,45491	39559,64991
land_392	OA	83,274486	89,570259	0	89,570259	-32,011524	-71,599976	63186,49505	21003,33502	51571,16107
land_393	OA	77,768458	97,242606	0	97,242606	-31,977574	-71,599976	74474,87512	24755,61829	52030,55645
land_394	OA	85,33431	100	0	100	-31,943625	-71,599976	78758,3494	26179,45491	58764,99597
land_395	OA	53,52589	67,147736	0	67,147736	-31,909676	-71,599976	35510,70989	11803,84093	24728,31989
land_396	OA	14,981874	43,194979	0	43,194979	-31,875725	-71,599976	14694,78175	4884,578956	5164,829686
land_397	OA	58,259475	87,504501	0	87,504501	-31,843754	-71,6239	60305,56502	20045,70731	35330,36697
land_398	OA	53,476171	94,738881	0	94,738881	-31,8078	-71,599976	70689,20661	23497,25345	35781,36502
land_399	OA	77,06021	93,420495	0	93,420495	-31,773799	-71,599976	68735,47433	22847,82838	49540,60077
land_400	OA	84,641445	77,670982	0	77,670982	-31,7398	-71,599976	47513,19089	15793,49298	46176,63543
land_401	OA	9,388862	95,486983	0	95,486983	-31,705826	-71,599976	71810,00368	23869,80895	14519,17819
land_402	OA	95,692397	97,163363	0	97,163363	-31,671776	-71,599976	74353,54542	24715,28802	64573,19263
land_403	OA	19,236067	72,370397	0	72,370397	-31,637751	-71,599976	41249,48358	13711,42239	12357,61001
land_404	OA	0	26,971596	0	26,971596	-31,603671	-71,621404	5729,409944	1904,468928	866,2120876
land_405	OA	0	48,614691	0	48,614691	-31,570868	-71,625181	18613,65521	6187,221431	2814,141997
