# Supplementary material for: Egg production patterns of two invertebrate species in rocky subtidal areas under different fishing regimes along the coast of central Chile
Source: PLoS One. 2017 May 8;12(5):e0176758. doi: 10.1371/journal.pone.0176758 (PMC5421777; doi:10.1371/journal.pone.0176758)
Supplement: S9 Table — (CSV) [file pone.0176758.s009.csv]

site	protection	perc_Amrock	perc_Amrock.100	perc_Amrock.0	perc_rock	Lat	Long	pred.egg.prod.scenario1.AM	pred.egg.prod.scenario2.OA	pred.egg.prod.current.scenario
1.Las Cruces	MPA	37,561296	61,497652	0	61,497652	-33,5031654	-71,6328598	146428,8689	84562,75636	724198,6696
1.Las Cruces	OA	0	61,497652	0	61,497652	-33,5000982	-71,6358678	146428,8689	84562,75636	209840,2409
2.El Quisco	AM	50,20914	83,248071	0	83,248071	-33,3923102	-71,7043668	268323,059	154956,7215	210270,7843
2.El Quisco	OA	17,126347	79,484523	0	79,484523	-33,4229911	-71,7071784	244610,3241	141262,6035	171997,7004
3.Quintay	AM	82,089606	92,860979	0	92,860979	-33,2100694	-71,7002222	333869,0447	192809,5661	281108,6332
3.Quintay	OA	27,895044	100	0	100	-33,2149667	-71,6893167	387177,0785	223594,9865	277347,3677
4.Laguna Verde	AM	31,750449	100	0	100	-33,1096583	-71,7436056	387177,0785	223594,9865	280447,0342
4.Laguna Verde	OA	0,717491	85,737689	0	85,737689	-33,0954056	-71,7137278	284611,9855	164363,586	187885,2657
6.Maitencillo	AM	24,734287	41,197665	0	41,197665	-32,6489167	-71,4450361	65713,53679	37949,60544	51458,80065
6.Maitencillo	OA	0	35,477374	0	35,477374	-32,6147278	-71,4354028	48731,81324	28142,65029	32085,39538
land_222	OA	0	1,362852	0	1,362852	-35,988123	-72,840066	71,91293767	41,52976303	47,34802349
land_223	OA	0	23,356153	0	23,356153	-35,956999	-72,800049	21120,89228	12197,32749	13906,15564
land_224	OA	0	44,247459	0	44,247459	-35,924601	-72,800049	75802,9853	43776,26779	49909,26035
land_227	OA	26,677232	19,493794	0	19,493794	-35,8922	-72,719971	14713,0389	8496,788462	13868,19504
land_228	OA	10,085959	38,12889	0	38,12889	-35,859798	-72,719971	56288,27807	32506,51309	40152,46426
land_231	OA	0	49,205066	0	49,205066	-35,824489	-72,682878	93740,93389	54135,44346	61719,74173
land_232	OA	0	15,295131	0	15,295131	-35,794973	-72,640015	9057,660544	5230,804195	5963,632388
land_235	OA	0	0	0	0	-35,76255	-72,640015	0	0	0
land_236	OA	0	0	0	0	-35,730049	-72,640015	0	0	0
land_237	OA	0	0	0	0	-35,697552	-72,719971	0	0	0
land_238	OA	0	0	0	0	-35,665051	-72,719971	0	0	0
land_239	OA	0	0	0	0	-35,632574	-72,719971	0	0	0
land_240	OA	0	0	0	0	-35,600023	-72,719971	0	0	0
land_243	OA	0	0	0	0	-35,566236	-72,680823	0	0	0
land_244	OA	0	2,550171	0	2,550171	-35,534925	-72,640015	251,7956622	145,4121403	165,7841734
land_247	OA	0	3,13139	0	3,13139	-35,499564	-72,599771	379,6504851	219,2483744	249,9647584
land_248	OA	0	69,850663	0	69,850663	-35,469826	-72,560059	188908,1539	109094,5679	124378,561
land_249	OA	0	0	0	0	-35,437326	-72,560059	0	0	0
land_250	OA	0	0	0	0	-35,404676	-72,560059	0	0	0
land_251	OA	27,572991	95,974938	0	95,974938	-35,372002	-72,560059	356636,114	205957,5618	256087,7605
land_254	OA	0	56,162043	0	56,162043	-35,339401	-72,47998	122122,429	70525,77329	80406,33335
land_255	OA	0	47,017268	0	47,017268	-35,30685	-72,47998	85590,27447	49428,43293	56353,28576
land_256	OA	0	0	0	0	-35,274151	-72,47998	0	0	0
land_257	OA	0	0	0	0	-35,241426	-72,47998	0	0	0
land_258	OA	0	0	0	0	-35,208776	-72,47998	0	0	0
land_261	OA	0	0	0	0	-35,176176	-72,400024	0	0	0
land_264	OA	0	0	0	0	-35,143427	-72,320068	0	0	0
land_267	OA	0	0	0	0	-35,112129	-72,276724	0	0	0
land_268	OA	0	0	0	0	-35,077925	-72,23999	0	0	0
land_269	OA	0	0	0	0	-35,045177	-72,23999	0	0	0
land_270	OA	0	0	0	0	-35,012424	-72,23999	0	0	0
land_271	OA	0	0	0	0	-34,979698	-72,23999	0	0	0
land_272	OA	20,712039	30,284238	0	30,284238	-34,946899	-72,23999	35509,36775	20506,68038	28422,5848
land_273	OA	0	0	0	0	-34,914103	-72,23999	0	0	0
land_274	OA	3,180148	46,463196	0	46,463196	-34,8813	-72,23999	83584,89436	48270,32477	56220,88709
land_277	OA	0	0	0	0	-34,849856	-72,202574	0	0	0
land_278	OA	42,717265	71,547526	0	71,547526	-34,817792	-72,203575	198197,8234	114459,3575	155067,0925
land_279	OA	13,834394	52,015062	0	52,015062	-34,78285	-72,160034	104753,3401	60495,1144	74755,80463
land_280	OA	21,128625	26,25	0	26,25	-34,749949	-72,160034	26678,92057	15407,09204	22024,68614
land_283	OA	0	29,698265	0	29,698265	-34,716783	-72,122368	34148,51283	19720,78588	22483,6398
land_284	OA	0	43,695891	0	43,695891	-34,688005	-72,120533	73924,91561	42691,68145	48672,72502
land_285	OA	0	46,169105	0	46,169105	-34,651251	-72,079956	82530,13394	47661,20001	54338,46603
land_286	OA	0	23,562242	0	23,562242	-34,618349	-72,079956	21495,26793	12413,52964	14152,64741
land_287	OA	0	35,038363	0	35,038363	-34,585476	-72,079956	47533,22202	27450,46317	31296,23383
land_288	OA	0	38,612394	0	38,612394	-34,552525	-72,079956	57724,88769	33336,15598	38006,5038
land_289	OA	0	74,813782	0	74,813782	-34,519602	-72,079956	216706,9592	125148,3941	142681,5053
land_290	OA	0	0	0	0	-34,486601	-72,079956	0	0	0
land_291	OA	0	0	0	0	-34,4536	-72,079956	0	0	0
land_292	OA	41,048885	40,763256	0	40,763256	-34,423083	-72,110522	64335,00977	37153,5053	55811,53613
land_293	OA	3,891299	37,564971	0	37,564971	-34,387602	-72,079956	54635,60472	31552,09328	37147,72581
land_294	OA	0	0	0	0	-34,354601	-72,079956	0	0	0
land_297	OA	0	44,276055	0	44,276055	-34,324726	-72,039388	75900,99602	43832,86904	49973,79135
land_298	OA	0	15,862913	0	15,862913	-34,289235	-72,039285	9742,614605	5626,365561	6414,611336
land_299	OA	0	83,533283	0	83,533283	-34,255548	-72,079956	270164,7846	156020,3191	177878,5429
land_300	OA	0	26,500896	0	26,500896	-34,222448	-72,079956	27191,349	15703,01975	17902,99038
land_303	OA	0	54,969646	0	54,969646	-34,189346	-72,079956	116991,8258	67562,84698	77028,3053
land_304	OA	31,61732	82,694805	0	82,694805	-34,15625	-72,079956	264768,3649	152903,8836	195346,2513
land_307	OA	9,872103	38,088445	0	38,088445	-34,123282	-72,043351	56168,92647	32437,58748	40005,11493
land_308	OA	30,103369	43,257415	0	43,257415	-34,092282	-72,038637	72448,72797	41839,18224	58170,1639
land_309	OA	20,674357	13,78655	0	13,78655	-34,056873	-72	7359,0345	4249,846674	7136,811221
land_310	OA	44,943962	56,155951	0	56,155951	-34,023724	-72	122095,9368	70510,474	100680,2951
land_313	OA	0	0	0	0	-33,988826	-71,960084	0	0	0
land_314	OA	0	15,68	0	15,68	-33,95814	-71,957223	9519,228575	5497,36	6267,53228
land_315	OA	0	16,467201	0	16,467201	-33,9242	-71,920044	10499,03085	6063,196376	6912,641525
land_316	OA	0	4,036792	0	4,036792	-33,891001	-71,920044	630,9317512	364,3634507	415,4102495
land_319	OA	0	0	0	0	-33,858766	-71,878451	0	0	0
land_320	OA	0	0	0	0	-33,826892	-71,878482	0	0	0
land_321	OA	0	0	0	0	-33,791327	-71,839966	0	0	0
land_322	OA	0	0	0	0	-33,758074	-71,839966	0	0	0
land_325	OA	0	0	0	0	-33,724848	-71,76001	0	0	0
land_328	OA	0	0	0	0	-33,693471	-71,717825	0	0	0
land_329	OA	0	0	0	0	-33,658253	-71,679932	0	0	0
land_330	OA	0	10,330058	0	10,330058	-33,62495	-71,679932	4131,57041	2385,984298	2720,257289
land_331	OA	6,675284	4,522613	0	4,522613	-33,591677	-71,679932	791,933094	457,3418191	764,1339597
land_332	OA	76,606886	94,524374	0	94,524374	-33,558325	-71,679932	345937,1939	199778,9292	285985,5785
land_335	OA	0	8,262039	0	8,262039	-33,524975	-71,679932	2642,920623	1526,288186	1740,11898
land_336	OA	37,561296	61,497652	0	61,497652	-33,491627	-71,679932	146428,8689	84562,75636	114981,2532
land_337	OA	48,918989	45,312783	0	45,312783	-33,4583	-71,76001	79497,06795	45909,60265	70162,92812
land_338	OA	17,126347	79,484523	0	79,484523	-33,424902	-71,76001	244610,3241	141262,6035	171997,7004
land_339	OA	50,209114	83,248071	0	83,248071	-33,391502	-71,76001	268323,059	154956,7215	210270,7669
land_340	OA	33,059264	54,524262	0	54,524262	-33,358203	-71,76001	115103,6858	66472,445	90277,12683
land_341	OA	20,168154	9,323538	0	9,323538	-33,324722	-71,76001	3365,666879	1943,674566	3727,771963
land_342	OA	30,325598	48,335956	0	48,335956	-33,291275	-71,76001	90458,68367	52239,94206	71343,54942
land_343	OA	0	97,9222	0	97,9222	-33,257826	-71,76001	371254,702	214399,8048	244436,9111
land_344	OA	27,895044	100	0	100	-33,224375	-71,76001	387177,0785	223594,9865	277347,3677
land_347	OA	82,089606	92,860979	0	92,860979	-33,190947	-71,76001	333869,0447	192809,5661	281108,6332
land_348	OA	0	89,349112	0	89,349112	-33,15745	-71,76001	309093,6761	178501,7765	203509,6203
land_349	OA	18,158001	94,899277	0	94,899277	-33,123951	-71,839966	348686,7511	201366,8001	243432,0241
land_350	OA	31,750449	100	0	100	-33,09045	-71,839966	387177,0785	223594,9865	280447,0342
land_355	OA	0,717491	85,737689	0	85,737689	-33,057899	-71,721873	284611,9855	164363,586	187885,2657
land_356	OA	28,287439	4,043884	0	4,043884	-33,023951	-71,719124	633,1505916	365,6448323	1336,552304
land_359	OA	0	40,845437	0	40,845437	-32,989899	-71,599976	64594,6772	37303,46339	42529,6253
land_360	OA	39,671017	66,498244	0	66,498244	-32,956299	-71,599976	171210,3412	98874,07094	133935,5917
land_361	OA	22,446488	61,388683	0	61,388683	-32,922699	-71,599976	145910,4078	84263,34476	107147,0374
land_362	OA	0	0	0	0	-32,889099	-71,599976	0	0	0
land_363	OA	0	0	0	0	-32,855499	-71,599976	0	0	0
land_364	OA	0	61,547598	0	61,547598	-32,821899	-71,599976	146666,8132	84700,1693	96566,54199
land_365	OA	10,919466	47,592287	0	47,592287	-32,788324	-71,599976	87696,6065	50644,8409	61918,2503
land_366	OA	25,874757	32,434435	0	32,434435	-32,754675	-71,599976	40730,74114	23522,02653	33564,69098
land_367	OA	9,71139	99,023136	0	99,023136	-32,721025	-71,599976	379649,6384	219247,8854	257695,688
land_368	OA	55,926728	21,422837	0	21,422837	-32,687376	-71,599976	17769,02528	10261,62236	21331,81299
land_371	OA	24,734287	41,197665	0	41,197665	-32,653751	-71,52002	65713,53679	37949,60544	51458,80065
land_372	OA	0	35,477374	0	35,477374	-32,620052	-71,52002	48731,81324	28142,65029	32085,39538
land_373	OA	27,12755	50,790565	0	50,790565	-32,586374	-71,52002	99879,3544	57680,38485	76838,74336
land_374	OA	58,120872	94,110838	0	94,110838	-32,552626	-71,52002	342916,9242	198034,7218	269755,2051
land_375	OA	76,942998	100	0	100	-32,518873	-71,52002	387177,0785	223594,9865	316780,9165
land_376	OA	49,83382	70,738648	0	70,738648	-32,485125	-71,52002	193741,7189	111885,9546	155902,7172
land_377	OA	0	94,384291	0	94,384291	-32,451378	-71,52002	344912,6113	199187,2322	227093,0788
land_378	OA	0	88,459936	0	88,459936	-32,417625	-71,52002	302972,2695	174966,6606	199479,2397
land_379	OA	0	0	0	0	-32,383902	-71,52002	0	0	0
land_380	OA	36,567445	45,256875	0	45,256875	-32,3501	-71,52002	79301,01819	45796,3838	65517,67566
land_383	OA	61,651466	100	0	100	-32,316326	-71,52002	387177,0785	223594,9865	304486,8384
land_384	OA	7,877503	84,09119	0	84,09119	-32,282475	-71,52002	273785,6208	158111,3541	185588,3189
land_385	OA	78,926482	59,836504	0	59,836504	-32,248625	-71,599976	138625,1604	80056,11018	129241,2734
land_386	OA	10,286094	100	0	100	-32,214777	-71,599976	387177,0785	223594,9865	263190,1331
land_387	OA	0	99,231742	0	99,231742	-32,180927	-71,599976	381250,8928	220172,6107	251018,4789
land_388	OA	52,873615	86,1499	0	86,1499	-32,147076	-71,599976	287355,2882	165947,8449	225818,6218
land_389	OA	6,35788	59,130153	0	59,130153	-32,113247	-71,599976	135371,6256	78177,19194	92152,20473
land_390	OA	47,546542	95,317131	0	95,317131	-32,07935	-71,599976	351764,1385	203143,9931	268040,5263
land_391	OA	55,935166	100	0	100	-32,045475	-71,599976	387177,0785	223594,9865	299891,0505
land_392	OA	83,274486	89,570259	0	89,570259	-32,011524	-71,599976	310625,6383	179386,4855	264486,4405
land_393	OA	77,768458	97,242606	0	97,242606	-31,977574	-71,599976	366119,4628	211434,2012	301856,0357
land_394	OA	85,33431	100	0	100	-31,943625	-71,599976	387177,0785	223594,9865	323527,3592
land_395	OA	53,52589	67,147736	0	67,147736	-31,909676	-71,599976	174571,1155	100814,92	143835,1133
land_396	OA	14,981874	43,194979	0	43,194979	-31,875725	-71,599976	72239,73978	41718,49144	52766,07925
land_397	OA	58,259475	87,504501	0	87,504501	-31,843754	-71,6239	296462,9485	171207,524	236180,0565
land_398	OA	53,476171	94,738881	0	94,738881	-31,8078	-71,599976	347509,0667	200686,6867	269534,3971
land_399	OA	77,06021	93,420495	0	93,420495	-31,773799	-71,599976	337904,4932	195140,04	280357,3877
land_400	OA	84,641445	77,670982	0	77,670982	-31,7398	-71,599976	233575,4695	134889,9685	206642,9523
land_401	OA	9,388862	95,486983	0	95,486983	-31,705826	-71,599976	353018,9198	203868,6301	239638,1233
land_402	OA	95,692397	97,163363	0	97,163363	-31,671776	-71,599976	365523,0044	211089,7461	315415,4832
land_403	OA	19,236067	72,370397	0	72,370397	-31,637751	-71,599976	202783,0022	117107,3009	144706,2401
land_404	OA	0	26,971596	0	26,971596	-31,603671	-71,621404	28165,85442	16265,79719	18544,61214
land_405	OA	0	48,614691	0	48,614691	-31,570868	-71,625181	91504,97314	52844,17483	60247,56821
