# Supplementary material for: Egg production patterns of two invertebrate species in rocky subtidal areas under different fishing regimes along the coast of central Chile
Source: PLoS One. 2017 May 8;12(5):e0176758. doi: 10.1371/journal.pone.0176758 (PMC5421777; doi:10.1371/journal.pone.0176758)
Supplement: S10 Table — (CSV) [file pone.0176758.s010.csv]

S2_File
year	data collection year
num	sample number
sp	species
site	data collection location
protection	type of protection (OA: Open Access Areas, AM: Managment Areas, MPA: Marine Protected no-take areas)
length	peristomial length in cm
weight	total wet weight
sex	sex (1:male, 0:female)
peso_hg	wet gonad weight
S3_File
year	data collection year
num	sample number
sp	species
site	data collection location
protection	type of protection (OA: Open Access Areas, AM: Managment Areas, MPA: Marine Protected no-take areas)
length	diameter in cm
weight	total wet weight
sex	sex (1:male, 0:female)
peso_hg	wet gonad weight
S4_File
proteccion	type of protection (OA: Open Access Areas, AM: Managment Areas, MPA: Marine Protected no-take areas)
sitio	data collection location
management	type of management (management: Restricted Access Areas, no_management:Open Access Areas)
transecto	transect number
num.lapa	number of limpets in the transect
dens.lapa	num.lapa/100
num.erizo	number of urchins in the transect
dens.erizo	num.erizo/100
S5_File
fecha	collection date
num	sample number
sitio	data collection location
categoria	type of protection (OA: Open Access Areas, AM: Managment Areas, MPA: Marine Protected no-take areas)
longitud	peristomial length in cm
peso_htotal	total wet weight
peso_hg	wet gonad weight
peso_frag	fragment wet weight
vol_dil	dilution volume
vol_alic	aliquot volume
num_huevos	mean number of oocytes counted in aliquots
DE	Standard Deviation
CV	Coeficient of variance between aliquots
num_huevos_ml	mean number of oocytes per mililiter
num_huevos_gr	mean number of oocytes per gram of gonad
fecundidad	potential fecundity (num_huevos_gr*peso_hg)
S6_File
fecha	collection date
num	sample number
sitio	data collection location
categoria	type of protection (OA: Open Access Areas, AM: Managment Areas, MPA: Marine Protected no-take areas)
longitud	diameter in cm
peso_hcg	total wet weight
peso_hg	wet gonad weight
peso_frag	fragment wet weight
vol_dil	dilution volume
vol_alic	aliquot volume
num_huevos	mean number of oocytes counted in aliquots
DE	Standard Deviation
CV	Coeficient of variance between aliquots
num_huevos_ml	mean number of oocytes per mililiter
num_huevos_gr	mean number of oocytes per gram of gonad
fecundidad	potential fecundity (num_huevos_gr*peso_hg)
S7_File
site	data collection location
protection	type of protection (OA: Open Access Areas, AM: Managment Areas, MPA: Marine Protected no-take areas)
perc_Amrock	percent of coast line with Restricted Access Areas and available habitat (rock)
perc_rock	percent of coast line with available habitat (rock)
Spatial Var	indicator (Spatial Var)
Lat	lat
Long	long
S8_File and S9_File
site	data collection location or grid number
protection	type of protection (OA: Open Access Areas, AM: Managment Areas, MPA: Marine Protected no-take areas)
perc_Amrock	percent of coast line with Restricted Access Areas and available habitat (rock), current scenario
perc_Amrock.100	percent of coast line with Restricted Access Areas and available habitat (rock), scenario all coast with restricted access areas
perc_Amrock.0	percent of coast line with Restricted Access Areas and available habitat (rock), scenario all coast with open access areas
perc_rock	percent of coast line with available habitat (rock)
Lat	Latitude
Long	Longitude
pred.egg.prod.scenario1.AM	predicted egg production with scenario all coast with restricted access
pred.egg.prod.scenario2.OA	predicted egg production with scenario all coast with open access
pred.egg.prod.current.scenario	predicted egg production with scenario all coast with current scenario
